# Supplementary material for: Effect of amoxicillin on the gut microbiome of children with severe acute malnutrition in Madarounfa, Niger: a retrospective metagenomic analysis of a placebo-controlled trial
Source: Lancet Microbe. 2023 Nov;4(11):e931–42. doi: 10.1016/S2666-5247(23)00213-6 (PMC10620469; doi:10.1016/S2666-5247(23)00213-6)
Supplement: Supplementary appendix 2 [file mmc2.xlsx]

## Sheet: 210615_Nigermetadata
idno	drugroup	Treatment	Week_of_follow_up	Group	Description	SampleID	NCBI_Label	Sample	Post-processed_readcount	BAGE	BSEX	BWT	BHT	BWFHZ	BMUAC	visAge	visWT	visHT	visMUAC	visdelMUAC	visWHZ	visdelWHZ	SAGE	SMOLBIN	SSEX	SWT	SZWT	SHT	SZHT	SZWFL	delZWFL	SMUAC	delMUAC
6444	NA	Healthy	104	Healthy	Healthy_NA_wk104	6444yr2	6444yr2_Healthy_NA_wk104	Dantas_2C_G4_N815_S504_ACCGATCGAT_TCTACTCT_S77	1431665							10	NA	NA	14.4	NA	0.01	NA	10	6to12	1	8.2	-1.01	69	-1.56	0.01		14.4
6427	NA	Healthy	104	Healthy	Healthy_NA_wk104	6427yr2	6427yr2_Healthy_NA_wk104	Dantas_1B_G11_N707_S535_CTCTCTACAT_GGCGCGAT_S84	1639192							22	NA	NA	13	NA	-0.63	NA	22	18to24	2	8.1	-2.64	72	-3.82	-0.63		13
6407	NA	Healthy	104	Healthy	Healthy_NA_wk104	6407yr2	6407yr2_Healthy_NA_wk104	Dantas_PL7_F4_N814_S616_GATCATTCAT_TAACCGCG_S59	3161610							10	NA	NA	13.2	NA	-1.14	NA	10	6to12	2	6.6	-2.09	66	-1.93	-1.14		13.2
6438	NA	Healthy	104	Healthy	Healthy_NA_wk104	6438yr2	6438yr2_Healthy_NA_wk104	Dantas_1B_G10_N707_S534_CTCTCTACAT_TTGCATGT_S83	3262149							12	NA	NA	13.2	NA	-1.6	NA	12	12to18	2	7	-2.05	69.5	-1.48	-1.6		13.2
6475	NA	Healthy	104	Healthy	Healthy_NA_wk104	6475yr2	6475yr2_Healthy_NA_wk104	Dantas_PL7_F6_N814_S618_GATCATTCAT_CCATCTTA_S61	3293475							20	NA	NA	14.6	NA	-0.81	NA	20	18to24	1	8.3	-2.79	72	-4.09	-0.81		14.6
6628	NA	Healthy	104	Healthy	Healthy_NA_wk104	6628yr2	6628yr2_Healthy_NA_wk104	Dantas_1B_G6_N707_S530_CTCTCTACAT_AACGATGC_S79	3553847							6	NA	NA	13.8	NA	-0.99	NA	6	6to12	1	6.3	-2.08	63.2	-1.75	-0.99		13.8
6409	NA	Healthy	104	Healthy	Healthy_NA_wk104	6409yr2	6409yr2_Healthy_NA_wk104	Dantas_2C_G10_N815_S610_ACCGATCGAT_GTCTGAGG_S83	3678415							15	NA	NA	13.8	NA	-1.44	NA	15	12to18	2	7.6	-1.96	72.3	-1.65	-1.44		13.8
6442	NA	Healthy	104	Healthy	Healthy_NA_wk104	6442yr2	6442yr2_Healthy_NA_wk104	Dantas_PL6_F10_N822_S610_CCACGGCC_GTCTGAGG_S57	3990516							9	NA	NA	13.6	NA	-1.44	NA	9	6to12	1	7.8	-1.21	71.5	0.1	-1.44		13.6
6426	NA	Healthy	104	Healthy	Healthy_NA_wk104	6426yr2	6426yr2_Healthy_NA_wk104	Dantas_PL7_F9_N814_S621_GATCATTCAT_ACCTAGTA_S64	4117537							22	NA	NA	16	NA	0.93	NA	22	18to24	1	11.3	-0.35	80	-1.83	0.93		16
66321	NA	Healthy	104	Healthy	Healthy_NA_wk104	66321yr2	66321yr2_Healthy_NA_wk104	Dantas_F2_N822_S526_CCACGGCCAT_CCGGTACG_S58	4146757							9	NA	NA	13.6	NA	-0.27	NA	9	6to12	2	7.6		68.2		-0.27		13.6
6498	NA	Healthy	104	Healthy	Healthy_NA_wk104	6498yr2	6498yr2_Healthy_NA_wk104	Dantas_E1_N821_S525_CACGAGTTAT_GAATTCAG_S45	4269102							14	NA	NA	15	NA	0.91	NA	14	12to18	2	9.1	-0.25	71	-1.74	0.91		15
6520	NA	Healthy	104	Healthy	Healthy_NA_wk104	6520yr2	6520yr2_Healthy_NA_wk104	Dantas_2C_G9_N815_S509_ACCGATCGAT_GAGTAGCC_S82	4441744							23	NA	NA	15.2	NA	0.06	NA	23	18to24	1	10.1	-1.48	77.8	-2.82	0.06		15.2
6576	NA	Healthy	104	Healthy	Healthy_NA_wk104	6576yr2	6576yr2_Healthy_NA_wk104	Dantas_F1_N822_S525_CCACGGCCAT_GAATTCAG_S57	4466283							23	NA	NA	16	NA	1.51	NA	23	18to24	1	14	1.39	88.5	0.75	1.51		16
6443	NA	Healthy	104	Healthy	Healthy_NA_wk104	6443yr2	6443yr2_Healthy_NA_wk104	Dantas_1B_G12_N707_S536_CTCTCTACAT_TTAACCGA_S85	4479476							7	NA	NA	12.8	NA	-2.27	NA	7	6to12	1	6.5	-2.21	67.2	-0.58	-2.27		12.8
66322	NA	Healthy	104	Healthy	Healthy_NA_wk104	66322yr2	66322yr2_Healthy_NA_wk104	Dantas_F7_N822_S531_CCACGGCCAT_GTCAACCT_S63	4595709							13	NA	NA	13.4	NA	-1.58	NA	13	12to18	1	8		73		-1.58		13.4
6485	NA	Healthy	104	Healthy	Healthy_NA_wk104	6485yr2	6485yr2_Healthy_NA_wk104	Dantas_PL7_F2_N814_S514_GATCATTCAT_CATGGCCA_S57	4656895							9	NA	NA	13.6	NA	-1.08	NA	9	6to12	1	7.3	-1.81	68	-1.46	-1.08		13.6
6388	NA	Healthy	104	Healthy	Healthy_NA_wk104	6388yr2	6388yr2_Healthy_NA_wk104	Dantas_F5_N822_S529_CCACGGCCAT_TCAATGAC_S61	4764583							7	NA	NA	13.6	NA	-1.04	NA	7	6to12	2	6.7	-1.09	66.2	-0.17	-1.04		13.6
64183	NA	Healthy	104	Healthy	Healthy_NA_wk104	64183yr2	64183yr2_Healthy_NA_wk104	Dantas_PL7_F1_N814_S613_GATCATTCAT_GGAGTTCC_S56	4810069							12	NA	NA	13.6	NA	-1.29	NA	12	12to18	2	7.5		71.2		-1.29		13.6
6600	NA	Healthy	104	Healthy	Healthy_NA_wk104	6600yr2	6600yr2_Healthy_NA_wk104	Dantas_E12_N821_S536_CACGAGTTAT_TTAACCGA_S56	4887351							11	NA	NA	14.2	NA	0.64	NA	11	6to12	1	8.4	-1.04	68	-2.51	0.64		14.2
6403	NA	Healthy	104	Healthy	Healthy_NA_wk104	6403yr2	6403yr2_Healthy_NA_wk104	Dantas_F4_N822_S528_CCACGGCCAT_CGTCTATA_S60	4898065							7	NA	NA	14.2	NA	-0.81	NA	7	6to12	1	8.3	0	72	1.63	-0.81		14.2
6411	NA	Healthy	104	Healthy	Healthy_NA_wk104	6411yr2	6411yr2_Healthy_NA_wk104	Dantas_F8_N822_S532_CCACGGCCAT_CAGTTTCA_S64	4925098							8	NA	NA	15.2	NA	-1.31	NA	8	6to12	1	7.8	-0.91	71.1	0.53	-1.31		15.2
6586	NA	Healthy	104	Healthy	Healthy_NA_wk104	6586yr2	6586yr2_Healthy_NA_wk104	Dantas_F6_N822_S530_CCACGGCCAT_AACGATGC_S62	5037936							17	NA	NA	13	NA	-1.36	NA	17	12to18	2	6.9	-3.17	68.2	-3.78	-1.36		13
6445	NA	Healthy	104	Healthy	Healthy_NA_wk104	6445yr2	6445yr2_Healthy_NA_wk104	Dantas_PL7_F8_N814_S620_GATCATTCAT_AGTTGGCT_S63	5310972							6	NA	NA	14.8	NA	1.02	NA	6	6to12	1	8.3	0.41	66.5	-0.21	1.02		14.8
6469	NA	Healthy	104	Healthy	Healthy_NA_wk104	6469yr2	6469yr2_Healthy_NA_wk104	Dantas_E6_N821_S530_CACGAGTTAT_AACGATGC_S50	5502996							15	NA	NA	14.2	NA	-0.99	NA	15	12to18	1	8.5	-1.75	73.6	-1.92	-0.99		14.2
6448	NA	Healthy	104	Healthy	Healthy_NA_wk104	6448yr2	6448yr2_Healthy_NA_wk104	Dantas_2C_G6_N815_S506_ACCGATCGAT_TATGCAGT_S79	5705423							22	NA	NA	13.2	NA	0.84	NA	22	18to24	2	8.3	-2.43	67.7	-5.19	0.84		13.2
6566	NA	Healthy	104	Healthy	Healthy_NA_wk104	6566yr2	6566yr2_Healthy_NA_wk104	Dantas_F3_N822_S527_CCACGGCCAT_CCGTCATC_S59	5738961							24	NA	NA	16.4	NA	1.66	NA	24	18to24	2	12.3	0.55	81.5	-1.31	1.66		16.4
6649	NA	Healthy	104	Healthy	Healthy_NA_wk104	6649yr2	6649yr2_Healthy_NA_wk104	Dantas_PL6_F1_N822_S501_CCACGGCC_GCGATCTA_S56	5747315							39	NA	NA	16	NA	0.82	NA	39	36to42	2	12.4	-1.17	85.5	-2.94	0.82		16
6610	NA	Healthy	104	Healthy	Healthy_NA_wk104	6610yr2	6610yr2_Healthy_NA_wk104	Dantas_E3_N821_S527_CACGAGTTAT_CCGTCATC_S47	5773354							9	NA	NA	14.8	NA	0.7	NA	9	6to12	2	7.7	-0.54	65.6	-1.59	0.7		14.8
64184	NA	Healthy	104	Healthy	Healthy_NA_wk104	64184yr2	64184yr2_Healthy_NA_wk104	Dantas_PL5_G1_N815_S525_ACCGATCG_GAATTCAG_S60	6071831							40	NA	NA	16.4	NA	0.07	NA	40	36to42	2	13.1		91.5		0.07		16.4
6440	NA	Healthy	104	Healthy	Healthy_NA_wk104	6440yr2	6440yr2_Healthy_NA_wk104	Dantas_F9_N822_S533_CCACGGCCAT_TGTGATTG_S65	6464227							6	NA	NA	13.6	NA	-1.14	NA	6	6to12	1	7.1	-1.01	67.2	0.12	-1.14		13.6
6410	NA	Healthy	104	Healthy	Healthy_NA_wk104	6410yr2	6410yr2_Healthy_NA_wk104	Dantas_PL5_G5_N815_S529_ACCGATCG_TCAATGAC_S64	6646558							40	NA	NA	13.8	NA	-1.06	NA	40	36to42	2	10.5	-2.64	85.5	-3.08	-1.06		13.8
6416	NA	Healthy	104	Healthy	Healthy_NA_wk104	6416yr2	6416yr2_Healthy_NA_wk104	Dantas_PL7_F11_N814_S523_GATCATTCAT_TCATTACA_S66	6767458							50	NA	NA	14.2	NA	-1.14	NA	50	48to54	2	11	-3.05	88	-3.63	-1.14		14.2
6644	NA	Healthy	104	Healthy	Healthy_NA_wk104	6644yr2	6644yr2_Healthy_NA_wk104	Dantas_PL5_G12_N815_S536_ACCGATCG_TTAACCGA_S71	6876487							12	NA	NA	14	NA	-0.09	NA	12	12to18	2	8.1	-0.82	70	-1.28	-0.09		14
6430	NA	Healthy	104	Healthy	Healthy_NA_wk104	6430yr2	6430yr2_Healthy_NA_wk104	Dantas_1B_G9_N707_S533_CTCTCTACAT_TGTGATTG_S82	6935797							9	NA	NA	14.8	NA	-1.37	NA	9	6to12	1	7.3	-1.81	68.8	-1.1	-1.37		14.8
6597	NA	Healthy	104	Healthy	Healthy_NA_wk104	6597yr2	6597yr2_Healthy_NA_wk104	Dantas_PL5_G3_N815_S527_ACCGATCG_CCGTCATC_S62	6950348							10	NA	NA	12.6	NA	-1.6	NA	10	6to12	1	6.6	-2.97	66	-2.87	-1.6		12.6
6466	NA	Healthy	104	Healthy	Healthy_NA_wk104	6466yr2	6466yr2_Healthy_NA_wk104	Dantas_2C_G8_N815_S508_ACCGATCGAT_AGGCTTAG_S81	7480289							21	NA	NA	13	NA	-1.98	NA	21	18to24	1	8.2	-3.04	75.6	-3.07	-1.98		13
6659	NA	Healthy	104	Healthy	Healthy_NA_wk104	6659yr2	6659yr2_Healthy_NA_wk104	Dantas_PL5_G10_N815_S534_ACCGATCG_TTGCATGT_S69	11374844							38	NA	NA	15.4	NA	0.65	NA	38	36to42	1	11.7	-1.87	82.5	-3.92	0.65		15.4
6350	NA	Healthy	104	Healthy	Healthy_NA_wk104	6350yr2	6350yr2_Healthy_NA_wk104	Dantas_F10_N822_S534_CCACGGCCAT_TTGCATGT_S66	12412312							7	NA	NA	12.8	NA	-1.48	NA	7	6to12	1	5.6	-3.49	61.2	-3.34	-1.48		12.8
3467	1	Amoxicillin	0	SAM	SAM_Amoxicillin_wk0	3467wk0	3467wk0_SAM_Amoxicillin_wk0	Dantas_PL6_B9_N818_S509_TACCTGAC_GAGTAGCC_S24	500451	7	1	6.1	67.4	-3.17	11.7	7	NA	NA	11.7	NA	-3.17	NA
4350	1	Amoxicillin	0	SAM	SAM_Amoxicillin_wk0	4350wk0	4350wk0_SAM_Amoxicillin_wk0	Dantas_PL5_A6_N709_S530_GCTACGCT_AACGATGC_S6	1196505	6	2	5.4	65	-3.12	11	6	NA	NA	11	NA	-3.12	NA
4347	1	Amoxicillin	0	SAM	SAM_Amoxicillin_wk0	4347wk0	4347wk0_SAM_Amoxicillin_wk0	Dantas_PL5_A3_N709_S527_GCTACGCT_CCGTCATC_S4	1339262	6	2	4.7	59.8	-2.44	11.1	6	NA	NA	11.1	NA	-2.44	NA
1564	1	Amoxicillin	0	SAM	SAM_Amoxicillin_wk0	1564wk0	1564wk0_SAM_Amoxicillin_wk0	Dantas_2C_A5_N709_S505_GCTACGCTAT_CTCCTTAC_S6	1546151	21	2	7.6	79.3	-3.16	11.1	21	NA	NA	11.1	NA	-3.16	NA
3411	1	Amoxicillin	0	SAM	SAM_Amoxicillin_wk0	3411wk0	3411wk0_SAM_Amoxicillin_wk0	Dantas_PL5_A10_N709_S534_GCTACGCT_TTGCATGT_S10	1656621	6	2	3.5	58	-4.73	9.2	6	NA	NA	9.2	NA	-4.73	NA
3596	1	Amoxicillin	0	SAM	SAM_Amoxicillin_wk0	3596wk0	3596wk0_SAM_Amoxicillin_wk0	Dantas_1B_D11_N704_S535_TCCTGAGCAT_GGCGCGAT_S48	2656165	11	2	5.7	66.8	-3.14	11.3	11	NA	NA	11.3	NA	-3.14	NA
2632	1	Amoxicillin	0	SAM	SAM_Amoxicillin_wk0	2632wk0	2632wk0_SAM_Amoxicillin_wk0	Dantas_1B_A1_N701_S525_TAAGGCGAAT_GAATTCAG_S2	3062566	10	1	5.8	67.4	-3.78	11.4	10	NA	NA	11.4	NA	-3.78	NA
3474	1	Amoxicillin	0	SAM	SAM_Amoxicillin_wk0	3474wk0	3474wk0_SAM_Amoxicillin_wk0	Dantas_1B_C10_N703_S534_AGGCAGAAAT_TTGCATGT_S35	3212545	8	2	5.1	63.6	-3.24	11.1	8	NA	NA	11.1	NA	-3.24	NA
4418	1	Amoxicillin	0	SAM	SAM_Amoxicillin_wk0	4418wk0	4418wk0_SAM_Amoxicillin_wk0	Dantas_2C_C4_N711_S504_AAGAGGCAAT_TCTACTCT_S29	3331753	12	1	6.6	71.3	-3.5	11.6	12	NA	NA	11.6	NA	-3.5	NA
3449	1	Amoxicillin	0	SAM	SAM_Amoxicillin_wk0	3449wk0	3449wk0_SAM_Amoxicillin_wk0	Dantas_1B_B7_N702_S531_CGTACTAGAT_GTCAACCT_S20	3517467	8	1	5.7	64	-2.63	11.4	8	NA	NA	11.4	NA	-2.63	NA
3466	1	Amoxicillin	0	SAM	SAM_Amoxicillin_wk0	3466wk0	3466wk0_SAM_Amoxicillin_wk0	Dantas_1B_B12_N702_S536_CGTACTAGAT_TTAACCGA_S25	3663123	22	1	8	79.6	-3.26	11.9	22	NA	NA	11.9	NA	-3.26	NA
2649	1	Amoxicillin	0	SAM	SAM_Amoxicillin_wk0	2649wk0	2649wk0_SAM_Amoxicillin_wk0	Dantas_1B_D6_N704_S530_TCCTGAGCAT_AACGATGC_S43	3888932	38	2	8.1	82.6	-3.39	11.4	38	NA	NA	11.4	NA	-3.39	NA
3445	1	Amoxicillin	0	SAM	SAM_Amoxicillin_wk0	3445wk0	3445wk0_SAM_Amoxicillin_wk0	Dantas_PL6_B1_N818_S501_TACCTGAC_GCGATCTA_S13	3947232	7	2	5	62	-2.79	11.2	7	NA	NA	11.2	NA	-2.79	NA
1600	1	Amoxicillin	0	SAM	SAM_Amoxicillin_wk0	1600wk0	1600wk0_SAM_Amoxicillin_wk0	Dantas_2C_B12_N710_S512_CGAGGCTGAT_CCACGCGT_S25	4169968	9	2	5	62.5	-3.01	11	9	NA	NA	11	NA	-3.01	NA
1628	1	Amoxicillin	0	SAM	SAM_Amoxicillin_wk0	1628wk0	1628wk0_SAM_Amoxicillin_wk0	Dantas_PL5_C12_N711_S536_AAGAGGCA_TTAACCGA_S31	4232287	8	2	5	61.8	-2.69	10.5	8	NA	NA	10.5	NA	-2.69	NA
2536	1	Amoxicillin	0	SAM	SAM_Amoxicillin_wk0	2536wk0	2536wk0_SAM_Amoxicillin_wk0	Dantas_PL5_C7_N711_S531_AAGAGGCA_GTCAACCT_S26	4516143	38	2	8.2	78.8	-2.29	11.3	38	NA	NA	11.3	NA	-2.29	NA
3492	1	Amoxicillin	0	SAM	SAM_Amoxicillin_wk0	3492wk0	3492wk0_SAM_Amoxicillin_wk0	Dantas_2C_D8_N712_S508_GTAGAGGAAT_AGGCTTAG_S45	4581689	8	1	4.3	61.2	-4.69	9.4	8	NA	NA	9.4	NA	-4.69	NA
3407	1	Amoxicillin	0	SAM	SAM_Amoxicillin_wk0	3407wk0	3407wk0_SAM_Amoxicillin_wk0	Dantas_D1_N820_S525_GTCCGATTAT_GAATTCAG_S38	4667030	12	2	6.1	69.5	-3.22	11.4	12	NA	NA	11.4	NA	-3.22	NA
3430	1	Amoxicillin	0	SAM	SAM_Amoxicillin_wk0	3430wk0	3430wk0_SAM_Amoxicillin_wk0	Dantas_1B_A9_N701_S533_TAAGGCGAAT_TGTGATTG_S10	4678019	10	1	6.4	70	-3.47	11.3	10	NA	NA	11.3	NA	-3.47	NA
3444	1	Amoxicillin	0	SAM	SAM_Amoxicillin_wk0	3444wk0	3444wk0_SAM_Amoxicillin_wk0	Dantas_1B_B2_N702_S526_CGTACTAGAT_CCGGTACG_S15	4773719	11	2	5.8	67.3	-3.11	10.6	11	NA	NA	10.6	NA	-3.11	NA
2659	1	Amoxicillin	0	SAM	SAM_Amoxicillin_wk0	2659wk0	2659wk0_SAM_Amoxicillin_wk0	Dantas_PL7_B12_N710_S524_CGAGGCTGAT_CTGACGTG_S25	4916298	39	1	9	85.2	-3.37	12.1	39	NA	NA	12.1	NA	-3.37	NA
3437	1	Amoxicillin	0	SAM	SAM_Amoxicillin_wk0	3437wk0	3437wk0_SAM_Amoxicillin_wk0	Dantas_PL6_D4_N820_S504_GTCCGATT_TCTACTCT_S39	4991692	18	2	6.5	71.3	-3.02	11.4	18	NA	NA	11.4	NA	-3.02	NA
3450	1	Amoxicillin	0	SAM	SAM_Amoxicillin_wk0	3450wk0	3450wk0_SAM_Amoxicillin_wk0	Dantas_1B_D7_N704_S531_TCCTGAGCAT_GTCAACCT_S44	5229235	38	1	9.7	83	-1.79	11.4	38	NA	NA	11.4	NA	-1.79	NA
3416	1	Amoxicillin	0	SAM	SAM_Amoxicillin_wk0	3416wk0	3416wk0_SAM_Amoxicillin_wk0	Dantas_1B_A4_N701_S528_TAAGGCGAAT_CGTCTATA_S5	5261320	49	2	7	76	-3.51	10.7	49	NA	NA	10.7	NA	-3.51	NA
2512	1	Amoxicillin	0	SAM	SAM_Amoxicillin_wk0	2512wk0	2512wk0_SAM_Amoxicillin_wk0	Dantas_1B_E3_N705_S527_GGACTCCTAT_CCGTCATC_S52	5400871	8	1	6	68.5	-3.75	11.5	8	NA	NA	11.5	NA	-3.75	NA
3464	1	Amoxicillin	0	SAM	SAM_Amoxicillin_wk0	3464wk0	3464wk0_SAM_Amoxicillin_wk0	Dantas_PL7_E9_N713_S621_ATTGTAATAT_ACCTAGTA_S53	5508549	8	2	5.6	66.8	-3.34	11	8	NA	NA	11	NA	-3.34	NA
4410	1	Amoxicillin	0	SAM	SAM_Amoxicillin_wk0	4410wk0	4410wk0_SAM_Amoxicillin_wk0	Dantas_PL5_B11_N710_S535_CGAGGCTG_GGCGCGAT_S18	5925137	40	1	8.4	81.5	-3.25	11.6	40	NA	NA	11.6	NA	-3.25	NA
3469	1	Amoxicillin	0	SAM	SAM_Amoxicillin_wk0	3469wk0	3469wk0_SAM_Amoxicillin_wk0	Dantas_1B_C5_N703_S529_AGGCAGAAAT_TCAATGAC_S30	5940239	15	2	6.4	69.6	-2.69	11.3	15	NA	NA	11.3	NA	-2.69	NA
3442	1	Amoxicillin	0	SAM	SAM_Amoxicillin_wk0	3442wk0	3442wk0_SAM_Amoxicillin_wk0	Dantas_PL6_A8_N717_S508_TTCTTCTA_AGGCTTAG_S11	6296406	9	1	4.9	59.4	-2.12	10	9	NA	NA	10	NA	-2.12	NA
3610	1	Amoxicillin	0	SAM	SAM_Amoxicillin_wk0	3610wk0	3610wk0_SAM_Amoxicillin_wk0	Dantas_PL6_C7_N819_S507_AGGACCGC_TACTCCTT_S33	6297761	12	1	5.6	63.6	-2.68	11.2	12	NA	NA	11.2	NA	-2.68	NA
4388	1	Amoxicillin	0	SAM	SAM_Amoxicillin_wk0	4388wk0	4388wk0_SAM_Amoxicillin_wk0	Dantas_PL5_D3_N712_S527_GTAGAGGA_CCGTCATC_S34	6774505	8	1	5.9	66.5	-3.24	12	8	NA	NA	12	NA	-3.24	NA
3475	1	Amoxicillin	0	SAM	SAM_Amoxicillin_wk0	3475wk0	3475wk0_SAM_Amoxicillin_wk0	Dantas_PL6_C2_N819_S502_AGGACCGC_ATAGAGAG_S28	7067663	20	1	8	77.5	-2.78	11.4	20	NA	NA	11.4	NA	-2.78	NA
2502	1	Amoxicillin	0	SAM	SAM_Amoxicillin_wk0	2502wk0	2502wk0_SAM_Amoxicillin_wk0	Dantas_PL6_E5_N821_S505_CACGAGTT_CTCCTTAC_S51	7349601	26	1	7.2	74	-3.4	11.4	26	NA	NA	11.4	NA	-3.4	NA
3427	1	Amoxicillin	0	SAM	SAM_Amoxicillin_wk0	3427wk0	3427wk0_SAM_Amoxicillin_wk0	Dantas_PL6_A3_N717_S503_TTCTTCTA_AGAGGATA_S7	8035111	23	2	7.4	77	-2.94	11	23	NA	NA	11	NA	-2.94	NA
3597	1	Amoxicillin	0	SAM	SAM_Amoxicillin_wk0	3597wk0	3597wk0_SAM_Amoxicillin_wk0	Dantas_PL6_D12_N820_S512_GTCCGATT_CCACGCGT_S38	8563142	12	2	5.8	67.5	-3.18	11.7	12	NA	NA	11.7	NA	-3.18	NA
2632	1	Amoxicillin	1	SAM	SAM_Amoxicillin_wk1	2632wk1	2632wk1_SAM_Amoxicillin_wk1	Dantas_1B_A2_N701_S526_TAAGGCGAAT_CCGGTACG_S3	1273883	10	1	5.8	67.4	-3.78	11.4	10.25	6.8	67.4	12	0.6	-1.76	2.02
3416	1	Amoxicillin	1	SAM	SAM_Amoxicillin_wk1	3416wk1	3416wk1_SAM_Amoxicillin_wk1	Dantas_1B_A5_N701_S529_TAAGGCGAAT_TCAATGAC_S6	1954049	49	2	7	76	-3.51	10.7	49.25	7.5	76	11	0.3	-2.71	0.8
2659	1	Amoxicillin	1	SAM	SAM_Amoxicillin_wk1	2659wk1	2659wk1_SAM_Amoxicillin_wk1	Dantas_1B_E6_N705_S530_GGACTCCTAT_AACGATGC_S55	2889051	39	1	9	85.2	-3.37	12.1	39.25	10.1	85.2	12.6	0.5	-1.87	1.5
2512	1	Amoxicillin	1	SAM	SAM_Amoxicillin_wk1	2512wk1	2512wk1_SAM_Amoxicillin_wk1	Dantas_1B_E4_N705_S528_GGACTCCTAT_CGTCTATA_S53	2980278	8	1	6	68.5	-3.75	11.5	8.25	6.7	68.5	11.8	0.3	-2.36	1.39
3444	1	Amoxicillin	1	SAM	SAM_Amoxicillin_wk1	3444wk1	3444wk1_SAM_Amoxicillin_wk1	Dantas_1B_B3_N702_S527_CGTACTAGAT_CCGTCATC_S16	3110875	11	2	5.8	67.3	-3.11	10.6	11.25	6.2	67.3	11	0.4	-2.32	0.79
2649	1	Amoxicillin	1	SAM	SAM_Amoxicillin_wk1	2649wk1	2649wk1_SAM_Amoxicillin_wk1	Dantas_1B_D3_N704_S527_TCCTGAGCAT_CCGTCATC_S40	3365929	38	2	8.1	82.6	-3.39	11.4	38.25	9.1	82.6	11.8	0.4	-2	1.39
4347	1	Amoxicillin	1	SAM	SAM_Amoxicillin_wk1	4347wk1	4347wk1_SAM_Amoxicillin_wk1	Dantas_PL7_G2_N815_S514_ACCGATCGAT_CATGGCCA_S69	3595745	6	2	4.7	59.8	-2.44	11.1	6.25	4.8	59.8	11.5	0.4	-2.19	0.25
2511	1	Amoxicillin	1	SAM	SAM_Amoxicillin_wk1	2511wk1	2511wk1_SAM_Amoxicillin_wk1	Dantas_2C_B5_N710_S505_CGAGGCTGAT_CTCCTTAC_S18	3632740	18	1	7.6	77	-3.31	11.8	18.25	8.1	77	12.3	0.5	-2.5	0.81
3445	1	Amoxicillin	1	SAM	SAM_Amoxicillin_wk1	3445wk1	3445wk1_SAM_Amoxicillin_wk1	Dantas_PL7_G12_N815_S524_ACCGATCGAT_CTGACGTG_S79	3895283	7	2	5	62	-2.79	11.2	7.25	5.4	62	11.5	0.3	-1.87	0.92
3430	1	Amoxicillin	1	SAM	SAM_Amoxicillin_wk1	3430wk1	3430wk1_SAM_Amoxicillin_wk1	Dantas_1B_A10_N701_S534_TAAGGCGAAT_TTGCATGT_S11	3962336	10	1	6.4	70	-3.47	11.3	10.25	6.6	70	11.5	0.2	-3.09	0.38
3492	1	Amoxicillin	1	SAM	SAM_Amoxicillin_wk1	3492wk1	3492wk1_SAM_Amoxicillin_wk1	Dantas_2C_D12_N712_S512_GTAGAGGAAT_CCACGCGT_S49	4020275	8	1	4.3	61.2	-4.69	9.4	8.25	5.1	61.2	10	0.6	-2.68	2.01
4488	1	Amoxicillin	1	SAM	SAM_Amoxicillin_wk1	4488wk1	4488wk1_SAM_Amoxicillin_wk1	Dantas_2C_E2_N713_S502_ATTGTAATAT_ATAGAGAG_S51	4129772	16	2	6.6	73.8	-3.5	11	16.25	7.2	73.8	11.3	0.3	-2.48	1.02
3469	1	Amoxicillin	1	SAM	SAM_Amoxicillin_wk1	3469wk1	3469wk1_SAM_Amoxicillin_wk1	Dantas_1B_C6_N703_S530_AGGCAGAAAT_AACGATGC_S31	4349068	15	2	6.4	69.6	-2.69	11.3	15.25	7	69.6	11.8	0.5	-1.63	1.06
2528	1	Amoxicillin	1	SAM	SAM_Amoxicillin_wk1	2528wk1	2528wk1_SAM_Amoxicillin_wk1	Dantas_2C_C10_N711_S610_AAGAGGCAAT_GTCTGAGG_S35	4371473	7	2	5.8	66.5	-2.84	11.4	7.25	5.9	66.5	11.7	0.3	-2.63	0.21
3449	1	Amoxicillin	1	SAM	SAM_Amoxicillin_wk1	3449wk1	3449wk1_SAM_Amoxicillin_wk1	Dantas_1B_B8_N702_S532_CGTACTAGAT_CAGTTTCA_S21	4466848	8	1	5.7	64	-2.63	11.4	8.25	5.9	64	11.6	0.2	-2.19	0.44
2536	1	Amoxicillin	1	SAM	SAM_Amoxicillin_wk1	2536wk1	2536wk1_SAM_Amoxicillin_wk1	Dantas_PL5_C11_N711_S535_AAGAGGCA_GGCGCGAT_S30	4536211	38	2	8.2	78.8	-2.29	11.3	38.25	9	78.8	11.6	0.3	-1.19	1.1
3427	1	Amoxicillin	1	SAM	SAM_Amoxicillin_wk1	3427wk1	3427wk1_SAM_Amoxicillin_wk1	Dantas_PL6_A4_N717_S504_TTCTTCTA_TCTACTCT_S8	4584401	23	2	7.4	77	-2.94	11	23.25	8.3	77	11.6	0.6	-1.56	1.38
3657	1	Amoxicillin	1	SAM	SAM_Amoxicillin_wk1	3657wk1	3657wk1_SAM_Amoxicillin_wk1	Dantas_PL5_C5_N711_S529_AAGAGGCA_TCAATGAC_S24	4921418	8	2	5.4	61.8	-1.78	11	8.25	5.7	61.8	11.3	0.3	-1.16	0.62
1591	1	Amoxicillin	1	SAM	SAM_Amoxicillin_wk1	1591wk1	1591wk1_SAM_Amoxicillin_wk1	Dantas_2C_C5_N711_S505_AAGAGGCAAT_CTCCTTAC_S30	5028985	21	1	6.8	75.3	-4.21	10.4	21.25	6.9	75.3	10.4	0	-4.05	0.16
2597	1	Amoxicillin	1	SAM	SAM_Amoxicillin_wk1	2597wk1	2597wk1_SAM_Amoxicillin_wk1	Dantas_2C_E3_N713_S503_ATTGTAATAT_AGAGGATA_S52	5052404	15	1	6.6	72	-3.71	11.6	15.25	7.1	72	11.8	0.2	-2.8	0.91
3407	1	Amoxicillin	1	SAM	SAM_Amoxicillin_wk1	3407wk1	3407wk1_SAM_Amoxicillin_wk1	Dantas_D2_N820_S526_GTCCGATTAT_CCGGTACG_S39	5068342	12	2	6.1	69.5	-3.22	11.4	12.25	6.9	69.5	11.8	0.4	-1.76	1.46
3596	1	Amoxicillin	1	SAM	SAM_Amoxicillin_wk1	3596wk1	3596wk1_SAM_Amoxicillin_wk1	Dantas_1B_D12_N704_S536_TCCTGAGCAT_TTAACCGA_S49	5253873	11	2	5.7	66.8	-3.14	11.3	11.25	6.9	66.8	12.5	1.2	-0.91	2.23
3610	1	Amoxicillin	1	SAM	SAM_Amoxicillin_wk1	3610wk1	3610wk1_SAM_Amoxicillin_wk1	Dantas_PL6_C8_N819_S508_AGGACCGC_AGGCTTAG_S34	5334722	12	1	5.6	63.6	-2.68	11.2	12.25	5.7	63.6	11.4	0.2	-2.45	0.23
3442	1	Amoxicillin	1	SAM	SAM_Amoxicillin_wk1	3442wk1	3442wk1_SAM_Amoxicillin_wk1	Dantas_PL6_A9_N717_S509_TTCTTCTA_GAGTAGCC_S12	5359368	9	1	4.9	59.4	-2.12	10	9.25	5.5	59.4	10.5	0.5	-0.69	1.43
3641	1	Amoxicillin	1	SAM	SAM_Amoxicillin_wk1	3641wk1	3641wk1_SAM_Amoxicillin_wk1	Dantas_PL5_C4_N711_S528_AAGAGGCA_CGTCTATA_S23	5707583	12	2	5.4	63.2	-2.4	11.2	12.25	5.8	63.2	11.8	0.6	-1.56	0.84
3415	1	Amoxicillin	1	SAM	SAM_Amoxicillin_wk1	3415wk1	3415wk1_SAM_Amoxicillin_wk1	Dantas_PL5_B12_N710_S536_CGAGGCTG_TTAACCGA_S19	5988550	11	2	5.7	67.6	-3.4	11.5	11.25	6.5	67.6	12	0.5	-1.86	1.54
3450	1	Amoxicillin	1	SAM	SAM_Amoxicillin_wk1	3450wk1	3450wk1_SAM_Amoxicillin_wk1	Dantas_1B_D8_N704_S532_TCCTGAGCAT_CAGTTTCA_S45	5997026	38	1	9.7	83	-1.79	11.4	38.25	10.8	83	12	0.6	-0.44	1.35
3636	1	Amoxicillin	1	SAM	SAM_Amoxicillin_wk1	3636wk1	3636wk1_SAM_Amoxicillin_wk1	Dantas_PL5_C2_N711_S526_AAGAGGCA_CCGGTACG_S21	6148773	21	1	7.5	76.5	-3.35	12.1	21.25	8.2	76.5	12.8	0.7	-2.21	1.14
4410	1	Amoxicillin	1	SAM	SAM_Amoxicillin_wk1	4410wk1	4410wk1_SAM_Amoxicillin_wk1	Dantas_PL5_C6_N711_S530_AAGAGGCA_AACGATGC_S25	6270792	40	1	8.4	81.5	-3.25	11.6	40.25	8.9	81.5	12	0.4	-2.51	0.74
1544	1	Amoxicillin	1	SAM	SAM_Amoxicillin_wk1	1544wk1	1544wk1_SAM_Amoxicillin_wk1	Dantas_PL6_E4_N821_S504_CACGAGTT_TCTACTCT_S50	6363602	26	2	7.6	78.8	-3.21	11.3	26.25	8.3	78.8	12	0.7	-2.15	1.06
4350	1	Amoxicillin	1	SAM	SAM_Amoxicillin_wk1	4350wk1	4350wk1_SAM_Amoxicillin_wk1	Dantas_PL5_F1_N814_S525_GATCATTC_GAATTCAG_S56	6438392	6	2	5.4	65	-3.12	11	6.25	5.6	65	11.3	0.3	-2.69	0.43
3474	1	Amoxicillin	1	SAM	SAM_Amoxicillin_wk1	3474wk1	3474wk1_SAM_Amoxicillin_wk1	Dantas_1B_C11_N703_S535_AGGCAGAAAT_GGCGCGAT_S36	6602246	8	2	5.1	63.6	-3.24	11.1	8.25	5.6	63.6	11.4	0.3	-2.13	1.11
3411	1	Amoxicillin	1	SAM	SAM_Amoxicillin_wk1	3411wk1	3411wk1_SAM_Amoxicillin_wk1	Dantas_PL5_B8_N710_S532_CGAGGCTG_CAGTTTCA_S15	6893370	6	2	3.5	58	-4.73	9.2	6.25	5.9	58	9.4	0.2	1.05	5.78
3496	1	Amoxicillin	1	SAM	SAM_Amoxicillin_wk1	3496wk1	3496wk1_SAM_Amoxicillin_wk1	Dantas_PL6_D9_N820_S509_GTCCGATT_GAGTAGCC_S44	7217817	11	2	6.3	71.1	-3.31	11.4	11.25	6.8	71.1	11.7	0.3	-2.41	0.9
3466	1	Amoxicillin	1	SAM	SAM_Amoxicillin_wk1	3466wk1	3466wk1_SAM_Amoxicillin_wk1	Dantas_1B_C1_N703_S525_AGGCAGAAAT_GAATTCAG_S26	7884142	22	1	8	79.6	-3.26	11.9	22.25	8.8	79.6	13	1.1	-2.04	1.22
3467	1	Amoxicillin	1	SAM	SAM_Amoxicillin_wk1	3467wk1	3467wk1_SAM_Amoxicillin_wk1	Dantas_PL6_B10_N818_S610_TACCTGAC_GTCTGAGG_S14	7960697	7	1	6.1	67.4	-3.17	11.7	7.25	6.7	67.4	12.2	0.5	-1.95	1.22
3464	1	Amoxicillin	1	SAM	SAM_Amoxicillin_wk1	3464wk1	3464wk1_SAM_Amoxicillin_wk1	Dantas_PL6_B5_N818_S505_TACCTGAC_CTCCTTAC_S20	8490383	8	2	5.6	66.8	-3.34	11	8.25	6	66.8	11.3	0.3	-2.54	0.8
3590	1	Amoxicillin	1	SAM	SAM_Amoxicillin_wk1	3590wk1	3590wk1_SAM_Amoxicillin_wk1	Dantas_2C_B2_N710_S502_CGAGGCTGAT_ATAGAGAG_S15	9921993	19	2	6.5	71.5	-3.07	11	19.25	7.2	71.5	11.6	0.6	-1.85	1.22
3475	1	Amoxicillin	1	SAM	SAM_Amoxicillin_wk1	3475wk1	3475wk1_SAM_Amoxicillin_wk1	Dantas_PL6_C3_N819_S503_AGGACCGC_AGAGGATA_S29	12991341	20	1	8	77.5	-2.78	11.4	20.25	9	77.5	12	0.6	-1.28	1.5
3427	1	Amoxicillin	104	SAM	SAM_Amoxicillin_wk104	3427yr2	3427yr2_SAM_Amoxicillin_wk104	Dantas_2C_G3_N815_S503_ACCGATCGAT_AGAGGATA_S76	2954110	23	2	7.4	77	-2.94	11	46	NA	NA	19.6	8.6	2.37	5.31	46		2	15.6	-0.05	89.5	-2.85	2.37	5.31	19.6	8.6
2632	1	Amoxicillin	104	SAM	SAM_Amoxicillin_wk104	2632yr2	2632yr2_SAM_Amoxicillin_wk104	Dantas_2C_G2_N815_S502_ACCGATCGAT_ATAGAGAG_S75	2999392	10	1	5.8	67.4	-3.78	11.4	32	NA	NA	15.2	3.8	-0.83	2.95	32		1	10.8	-1.98	84.5	-2.53	-0.83	2.95	15.2	3.8
3416	1	Amoxicillin	104	SAM	SAM_Amoxicillin_wk104	3416yr2	3416yr2_SAM_Amoxicillin_wk104	Dantas_PL7_F10_N814_S622_GATCATTCAT_AACCGTGA_S65	3029866	49	2	7	76	-3.51	10.7	76	NA	NA	13.4	2.7	-0.96	2.55	76		2	10.2	-3.92	84.5	-4.94	-0.96	2.55	13.4	2.7
3445	1	Amoxicillin	104	SAM	SAM_Amoxicillin_wk104	3445yr2	3445yr2_SAM_Amoxicillin_wk104	Dantas_PL7_F7_N814_S519_GATCATTCAT_ATGTCAAT_S62	3209054	7	2	5	62	-2.79	11.2	30	NA	NA	14	2.8	-0.49	2.3	30		2	9.8	-2.15	80	-3.02	-0.49	2.3	14	2.8
3407	1	Amoxicillin	104	SAM	SAM_Amoxicillin_wk104	3407yr2	3407yr2_SAM_Amoxicillin_wk104	Dantas_PL7_F3_N814_S615_GATCATTCAT_AATCTCTC_S58	3340665	12	2	6.1	69.5	-3.22	11.4	37	NA	NA	13.8	2.4	-1.37	1.85	37		2	11	-1.95	89	-1.75	-1.37	1.85	13.8	2.4
3475	1	Amoxicillin	104	SAM	SAM_Amoxicillin_wk104	3475yr2	3475yr2_SAM_Amoxicillin_wk104	Dantas_PL6_F8_N822_S508_CCACGGCC_AGGCTTAG_S66	3750563	20	1	8	77.5	-2.78	11.4	43	NA	NA	16	4.6	1.72	4.5	43		1	14.3	-0.66	88	-3.11	1.72	4.5	16	4.6
3444	1	Amoxicillin	104	SAM	SAM_Amoxicillin_wk104	3444yr2	3444yr2_SAM_Amoxicillin_wk104	Dantas_2C_G1_N815_S501_ACCGATCGAT_GCGATCTA_S74	4219139	11	2	5.8	67.3	-3.11	10.6	34	NA	NA	16.6	6	1.12	4.23	34		2	12.8	-0.4	85.7	-2.14	1.12	4.23	16.6	6
3466	1	Amoxicillin	104	SAM	SAM_Amoxicillin_wk104	3466yr2	3466yr2_SAM_Amoxicillin_wk104	Dantas_2C_G7_N815_S507_ACCGATCGAT_TACTCCTT_S80	5146746	22	1	8	79.6	-3.26	11.9	46	NA	NA	18	6.1	0.56	3.82	46		1	14.1	-1.73	92.5	-3.4	0.56	3.82	18	6.1
4418	1	Amoxicillin	104	SAM	SAM_Amoxicillin_wk104	4418yr2	4418yr2_SAM_Amoxicillin_wk104	Dantas_2C_G12_N815_S512_ACCGATCGAT_CCACGCGT_S85	5316843	12	1	6.6	71.3	-3.5	11.6	36	NA	NA	14.6	3	-0.21	3.29	36		1	12.2	-1.34	88	-2.18	-0.21	3.29	14.6	3
2659	1	Amoxicillin	104	SAM	SAM_Amoxicillin_wk104	2659yr2	2659yr2_SAM_Amoxicillin_wk104	Dantas_PL6_F3_N822_S503_CCACGGCC_AGAGGATA_S61	5472740	39	1	9	85.2	-3.37	12.1	61	NA	NA	14	1.9	-1.37	2	61		1	12.9	-2.55	97	-3.67	-1.37	2	14	1.9
1628	1	Amoxicillin	104	SAM	SAM_Amoxicillin_wk104	1628yr2	1628yr2_SAM_Amoxicillin_wk104	Dantas_1B_G7_N707_S531_CTCTCTACAT_GTCAACCT_S80	5596726	8	2	5	61.8	-2.69	10.5	31	NA	NA	14.4	3.9	0.27	2.96	31		2	10	-2.1	77.6	-3.87	0.27	2.96	14.4	3.9
3610	1	Amoxicillin	104	SAM	SAM_Amoxicillin_wk104	3610yr2	3610yr2_SAM_Amoxicillin_wk104	Dantas_E2_N821_S526_CACGAGTTAT_CCGGTACG_S46	5797961	12	1	5.6	63.6	-2.68	11.2	37	NA	NA	15.4	4.2	1.58	4.26	37		1	12.1	-1.5	80	-4.46	1.58	4.26	15.4	4.2
3469	1	Amoxicillin	104	SAM	SAM_Amoxicillin_wk104	3469yr2	3469yr2_SAM_Amoxicillin_wk104	Dantas_E8_N821_S532_CACGAGTTAT_CAGTTTCA_S52	5814439	15	2	6.4	69.6	-2.69	11.3	NA	NA	NA	NA	NA	NA	NA	NA		NA	NA	NA	NA	NA	NA	NA	NA	NA
3442	1	Amoxicillin	104	SAM	SAM_Amoxicillin_wk104	3442yr2	3442yr2_SAM_Amoxicillin_wk104	Dantas_PL6_F7_N822_S507_CCACGGCC_TACTCCTT_S65	5818996	9	1	4.9	59.4	-2.12	10	33	NA	NA	14.4	4.4	1.38	3.5	33		1	12.1	-1.12	81	-3.67	1.38	3.5	14.4	4.4
3411	1	Amoxicillin	104	SAM	SAM_Amoxicillin_wk104	3411yr2	3411yr2_SAM_Amoxicillin_wk104	Dantas_E4_N821_S528_CACGAGTTAT_CGTCTATA_S48	6040518	6	2	3.5	58	-4.73	9.2	31	NA	NA	13	3.8	-1.22	3.51	31		2	8.5	-3.47	76	-4.32	-1.22	3.51	13	3.8
3597	1	Amoxicillin	104	SAM	SAM_Amoxicillin_wk104	3597yr2	3597yr2_SAM_Amoxicillin_wk104	Dantas_PL5_G2_N815_S526_ACCGATCG_CCGGTACG_S61	6059882	12	2	5.8	67.5	-3.18	11.7	36	NA	NA	15.4	3.7	-0.66	2.52	36		2	10.8	-2.01	85.2	-2.59	-0.66	2.52	15.4	3.7
3430	1	Amoxicillin	104	SAM	SAM_Amoxicillin_wk104	3430yr2	3430yr2_SAM_Amoxicillin_wk104	Dantas_1B_G8_N707_S532_CTCTCTACAT_CAGTTTCA_S81	6146494	10	1	6.4	70	-3.47	11.3	33	NA	NA	14.6	3.3	-0.07	3.4	33		1	11	-1.93	82.4	-3.27	-0.07	3.4	14.6	3.3
4350	1	Amoxicillin	104	SAM	SAM_Amoxicillin_wk104	4350yr2	4350yr2_SAM_Amoxicillin_wk104	Dantas_PL6_F2_N822_S502_CCACGGCC_ATAGAGAG_S60	7415309	6	2	5.4	65	-3.12	11	31	NA	NA	13.8	2.8	-0.86	2.26	31		2	10.8	-1.45	86	-1.52	-0.86	2.26	13.8	2.8
1600	1	Amoxicillin	104	SAM	SAM_Amoxicillin_wk104	1600yr2	1600yr2_SAM_Amoxicillin_wk104	Dantas_1B_G2_N707_S526_CTCTCTACAT_CCGGTACG_S75	9674332	9	2	5	62.5	-3.01	11	36	NA	NA	14.8	3.8	0.36	3.37	36		2	10.3	-3.85	78.7	-6.2	0.36	3.37	14.8	3.8
4388	1	Amoxicillin	104	SAM	SAM_Amoxicillin_wk104	4388yr2	4388yr2_SAM_Amoxicillin_wk104	Dantas_PL5_G8_N815_S532_ACCGATCG_CAGTTTCA_S67	9900409	8	1	5.9	66.5	-3.24	12	31	NA	NA	15.6	3.6	0.88	4.12	31		1	11.6	-1.27	81	-3.37	0.88	4.12	15.6	3.6
4410	1	Amoxicillin	104	SAM	SAM_Amoxicillin_wk104	4410yr2	4410yr2_SAM_Amoxicillin_wk104	Dantas_PL5_G4_N815_S528_ACCGATCG_CGTCTATA_S63	10151015	40	1	8.4	81.5	-3.25	11.6	64	NA	NA	13.4	1.8	-0.92	2.33	64		1	12.8		94.5		-0.92	2.33	13.4	1.8
2649	1	Amoxicillin	104	SAM	SAM_Amoxicillin_wk104	2649yr2	2649yr2_SAM_Amoxicillin_wk104	Dantas_PL5_G9_N815_S533_ACCGATCG_TGTGATTG_S68	12522504	38	2	8.1	82.6	-3.39	11.4	60	NA	NA	14.8	3.4	-1.06	2.33	60		2	13.3	-2.24	98.5	-2.3	-1.06	2.33	14.8	3.4
2649	1	Amoxicillin	12	SAM	SAM_Amoxicillin_wk12	2649wk12	2649wk12_SAM_Amoxicillin_wk12	Dantas_1B_D5_N704_S529_TCCTGAGCAT_TCAATGAC_S42	3321944	38	2	8.1	82.6	-3.39	11.4	41	10.8	84.2	13.6	2.2	-0.41	2.98
3384	1	Amoxicillin	12	SAM	SAM_Amoxicillin_wk12	3384wk12	3384wk12_SAM_Amoxicillin_wk12	Dantas_PL7_D3_N712_S615_GTAGAGGAAT_AATCTCTC_S38	3332338	6	2	5.4	62	-1.87	11.4	9	6.5	63.5	12.3	0.9	-0.39	1.48
3416	1	Amoxicillin	12	SAM	SAM_Amoxicillin_wk12	3416wk12	3416wk12_SAM_Amoxicillin_wk12	Dantas_1B_A8_N701_S532_TAAGGCGAAT_CAGTTTCA_S9	3588962	49	2	7	76	-3.51	10.7	52	9.3	77	12.4	1.7	-0.41	3.1
3442	1	Amoxicillin	12	SAM	SAM_Amoxicillin_wk12	3442wk12	3442wk12_SAM_Amoxicillin_wk12	Dantas_PL6_A12_N717_S512_TTCTTCTA_CCACGCGT_S5	3649458	9	1	4.9	59.4	-2.12	10	12	7	60.5	12.2	2.2	1.56	3.68
3444	1	Amoxicillin	12	SAM	SAM_Amoxicillin_wk12	3444wk12	3444wk12_SAM_Amoxicillin_wk12	Dantas_1B_B6_N702_S530_CGTACTAGAT_AACGATGC_S19	3705451	11	2	5.8	67.3	-3.11	10.6	14	7.7	68.5	12.5	1.9	-0.21	2.9
4469	1	Amoxicillin	12	SAM	SAM_Amoxicillin_wk12	4469wk12	4469wk12_SAM_Amoxicillin_wk12	Dantas_PL7_C10_N711_S622_AAGAGGCAAT_AACCGTGA_S35	3786327	8	2	5.6	65.5	-2.89	11.2	11	7	66	12	0.8	-0.48	2.41
3445	1	Amoxicillin	12	SAM	SAM_Amoxicillin_wk12	3445wk12	3445wk12_SAM_Amoxicillin_wk12	Dantas_PL6_B4_N818_S504_TACCTGAC_TCTACTCT_S19	3842048	7	2	5	62	-2.79	11.2	10	6.2	63.5	12.1	0.9	-0.92	1.87
3474	1	Amoxicillin	12	SAM	SAM_Amoxicillin_wk12	3474wk12	3474wk12_SAM_Amoxicillin_wk12	Dantas_1B_D2_N704_S526_TCCTGAGCAT_CCGGTACG_S39	3868593	8	2	5.1	63.6	-3.24	11.1	11	6.6	67	12.2	1.1	-1.48	1.76
4505	1	Amoxicillin	12	SAM	SAM_Amoxicillin_wk12	4505wk12	4505wk12_SAM_Amoxicillin_wk12	Dantas_2C_F4_N814_S504_GATCATTCAT_TCTACTCT_S65	3911517	13	1	6.7	69.5	-2.72	11.4	16	7.6	70.8	12	0.6	-1.54	1.18
3641	1	Amoxicillin	12	SAM	SAM_Amoxicillin_wk12	3641wk12	3641wk12_SAM_Amoxicillin_wk12	Dantas_PL7_E3_N713_S615_ATTGTAATAT_AATCTCTC_S49	4056445	12	2	5.4	63.2	-2.4	11.2	15	5.9	64	11.7	0.5	-1.68	0.72
3449	1	Amoxicillin	12	SAM	SAM_Amoxicillin_wk12	3449wk12	3449wk12_SAM_Amoxicillin_wk12	Dantas_1B_B11_N702_S535_CGTACTAGAT_GGCGCGAT_S24	4130896	8	1	5.7	64	-2.63	11.4	11	7.3	65	12.4	1	0.06	2.69
3322	1	Amoxicillin	12	SAM	SAM_Amoxicillin_wk12	3322wk12	3322wk12_SAM_Amoxicillin_wk12	Dantas_2C_F11_N814_S611_GATCATTCAT_CGTAAGGA_S72	4350694	23	2	6.9	73.5	-2.91	11.4	26	9	74.5	13.2	1.8	-0.23	2.68
3469	1	Amoxicillin	12	SAM	SAM_Amoxicillin_wk12	3469wk12	3469wk12_SAM_Amoxicillin_wk12	Dantas_1B_C9_N703_S533_AGGCAGAAAT_TGTGATTG_S34	4494343	15	2	6.4	69.6	-2.69	11.3	18	8.9	72	13.4	2.1	0.42	3.11
1628	1	Amoxicillin	12	SAM	SAM_Amoxicillin_wk12	1628wk12	1628wk12_SAM_Amoxicillin_wk12	Dantas_PL7_D9_N712_S621_GTAGAGGAAT_ACCTAGTA_S44	4637472	8	2	5	61.8	-2.69	10.5	11	5.9	63.9	11.5	1	-1.64	1.05
3596	1	Amoxicillin	12	SAM	SAM_Amoxicillin_wk12	3596wk12	3596wk12_SAM_Amoxicillin_wk12	Dantas_1B_E2_N705_S526_GGACTCCTAT_CCGGTACG_S51	4648153	11	2	5.7	66.8	-3.14	11.3	14	7.4	70.6	12.8	1.5	-1.27	1.87
3466	1	Amoxicillin	12	SAM	SAM_Amoxicillin_wk12	3466wk12	3466wk12_SAM_Amoxicillin_wk12	Dantas_1B_C4_N703_S528_AGGCAGAAAT_CGTCTATA_S29	4862468	22	1	8	79.6	-3.26	11.9	25	11.4	81	14.2	2.3	0.68	3.94
3610	1	Amoxicillin	12	SAM	SAM_Amoxicillin_wk12	3610wk12	3610wk12_SAM_Amoxicillin_wk12	Dantas_D5_N820_S529_GTCCGATTAT_TCAATGAC_S42	4894297	12	1	5.6	63.6	-2.68	11.2	15	7.5	65	13.5	2.3	0.38	3.06
3636	1	Amoxicillin	12	SAM	SAM_Amoxicillin_wk12	3636wk12	3636wk12_SAM_Amoxicillin_wk12	Dantas_PL7_E4_N713_S616_ATTGTAATAT_TAACCGCG_S50	4903810	21	1	7.5	76.5	-3.35	12.1	24	8.4	77.3	13	0.9	-2.27	1.08
3283	1	Amoxicillin	12	SAM	SAM_Amoxicillin_wk12	3283wk12	3283wk12_SAM_Amoxicillin_wk12	Dantas_2C_E9_N713_S509_ATTGTAATAT_GAGTAGCC_S58	4944482	9	2	5.3	64.5	-3.15	11.5	12	6.3	65.5	11.8	0.3	-1.5	1.65
4398	1	Amoxicillin	12	SAM	SAM_Amoxicillin_wk12	4398wk12	4398wk12_SAM_Amoxicillin_wk12	Dantas_PL7_G8_N815_S620_ACCGATCGAT_AGTTGGCT_S75	5154417	15	1	6.3	69.2	-3.4	11.8	18	8.3	71.5	13.8	2	-0.66	2.74
3427	1	Amoxicillin	12	SAM	SAM_Amoxicillin_wk12	3427wk12	3427wk12_SAM_Amoxicillin_wk12	Dantas_PL6_A7_N717_S507_TTCTTCTA_TACTCCTT_S10	5214147	23	2	7.4	77	-2.94	11	26	10.2	78	13.4	2.4	0.41	3.35
3351	1	Amoxicillin	12	SAM	SAM_Amoxicillin_wk12	3351wk12	3351wk12_SAM_Amoxicillin_wk12	Dantas_PL7_G10_N815_S622_ACCGATCGAT_AACCGTGA_S77	5253182	10	2	6	66.4	-2.39	11.3	13	7.3	67	12.2	0.9	-0.34	2.05
3475	1	Amoxicillin	12	SAM	SAM_Amoxicillin_wk12	3475wk12	3475wk12_SAM_Amoxicillin_wk12	Dantas_PL6_C6_N819_S506_AGGACCGC_TATGCAGT_S32	5364957	20	1	8	77.5	-2.78	11.4	23	10.1	78.3	12.8	1.4	-0.04	2.74
2380	1	Amoxicillin	12	SAM	SAM_Amoxicillin_wk12	2380wk12	2380wk12_SAM_Amoxicillin_wk12	Dantas_2C_F5_N814_S505_GATCATTCAT_CTCCTTAC_S66	5366170	14	1	6.5	70	-3.28	11.8	17	7.4	71	12.7	0.9	-1.94	1.34
3365	1	Amoxicillin	12	SAM	SAM_Amoxicillin_wk12	3365wk12	3365wk12_SAM_Amoxicillin_wk12	Dantas_A10_N717_S534_TTCTTCTAAT_TTGCATGT_S10	5553873	9	2	5.6	64	-2.3	11.3	12	7	65.7	12.3	1	-0.37	1.93
3357	1	Amoxicillin	12	SAM	SAM_Amoxicillin_wk12	3357wk12	3357wk12_SAM_Amoxicillin_wk12	Dantas_PL7_C6_N711_S618_AAGAGGCAAT_CCATCTTA_S31	5574467	38	1	8.9	85	-3.45	11.6	41	12.4	86	13.4	1.8	0.49	3.94
1633	1	Amoxicillin	12	SAM	SAM_Amoxicillin_wk12	1633wk12	1633wk12_SAM_Amoxicillin_wk12	Dantas_D6_N820_S530_GTCCGATTAT_AACGATGC_S43	5625117	18	2	7.1	74.5	-2.83	11	21	10.5	76.3	14.5	3.5	1.22	4.05
2632	1	Amoxicillin	12	SAM	SAM_Amoxicillin_wk12	2632wk12	2632wk12_SAM_Amoxicillin_wk12	Dantas_D4_N820_S528_GTCCGATTAT_CGTCTATA_S41	5891113	10	1	5.8	67.4	-3.78	11.4	13	7.2	71	12.4	1	-2.3	1.48
3407	1	Amoxicillin	12	SAM	SAM_Amoxicillin_wk12	3407wk12	3407wk12_SAM_Amoxicillin_wk12	Dantas_PL6_A2_N717_S502_TTCTTCTA_ATAGAGAG_S6	6380096	12	2	6.1	69.5	-3.22	11.4	15	7.6	70.5	12.3	0.9	-0.94	2.28
3386	1	Amoxicillin	12	SAM	SAM_Amoxicillin_wk12	3386wk12	3386wk12_SAM_Amoxicillin_wk12	Dantas_PL7_C7_N711_S519_AAGAGGCAAT_ATGTCAAT_S32	6418999	26	1	7.9	77	-2.99	11.3	29	9.7	78.5	12.7	1.4	-0.73	2.26
3352	1	Amoxicillin	12	SAM	SAM_Amoxicillin_wk12	3352wk12	3352wk12_SAM_Amoxicillin_wk12	Dantas_A6_N717_S530_TTCTTCTAAT_AACGATGC_S6	6733336	22	1	7.1	74.3	-3.46	11.4	25	8.7	75.5	12.5	1.1	-1.39	2.07
3467	1	Amoxicillin	12	SAM	SAM_Amoxicillin_wk12	3467wk12	3467wk12_SAM_Amoxicillin_wk12	Dantas_PL6_C1_N819_S501_AGGACCGC_GCGATCTA_S25	7237054	7	1	6.1	67.4	-3.17	11.7	10	7.8	70	13.2	1.5	-0.95	2.22
3353	1	Amoxicillin	12	SAM	SAM_Amoxicillin_wk12	3353wk12	3353wk12_SAM_Amoxicillin_wk12	Dantas_A7_N717_S531_TTCTTCTAAT_GTCAACCT_S7	7874136	25	1	7.4	77.9	-3.97	11.4	28	9.8	79.5	13.4	2	-0.82	3.15
3583	1	Amoxicillin	12	SAM	SAM_Amoxicillin_wk12	3583wk12	3583wk12_SAM_Amoxicillin_wk12	Dantas_PL6_E7_N821_S507_CACGAGTT_TACTCCTT_S53	7915466	30	2	7	74.5	-3.17	11.4	33	7.7	75	11.5	0.1	-2.15	1.02
3288	1	Amoxicillin	12	SAM	SAM_Amoxicillin_wk12	3288wk12	3288wk12_SAM_Amoxicillin_wk12	Dantas_PL6_E6_N821_S506_CACGAGTT_TATGCAGT_S52	8120863	23	1	7.5	75.3	-3.06	12.4	26	8.7	77	13.7	1.3	-1.75	1.31
3597	1	Amoxicillin	12	SAM	SAM_Amoxicillin_wk12	3597wk12	3597wk12_SAM_Amoxicillin_wk12	Dantas_PL6_E3_N821_S503_CACGAGTT_AGAGGATA_S49	8787274	12	2	5.8	67.5	-3.18	11.7	15	7.9	68.3	13.5	1.8	0.13	3.31
3464	1	Amoxicillin	12	SAM	SAM_Amoxicillin_wk12	3464wk12	3464wk12_SAM_Amoxicillin_wk12	Dantas_PL6_B8_N818_S508_TACCTGAC_AGGCTTAG_S23	8967947	8	2	5.6	66.8	-3.34	11	11	7.3	67.5	12.4	1.4	-0.5	2.84
3437	1	Amoxicillin	12	SAM	SAM_Amoxicillin_wk12	3437wk12	3437wk12_SAM_Amoxicillin_wk12	Dantas_PL6_D7_N820_S507_GTCCGATT_TACTCCTT_S42	9185556	18	2	6.5	71.3	-3.02	11.4	21	8.4	74.5	12.7	1.3	-0.85	2.17
3430	1	Amoxicillin	12	SAM	SAM_Amoxicillin_wk12	3430wk12	3430wk12_SAM_Amoxicillin_wk12	Dantas_1B_B1_N702_S525_CGTACTAGAT_GAATTCAG_S14	9609031	10	1	6.4	70	-3.47	11.3	13	7.2	71.5	11.2	-0.1	-2.46	1.01
3297	1	Amoxicillin	12	SAM	SAM_Amoxicillin_wk12	3297wk12	3297wk12_SAM_Amoxicillin_wk12	Dantas_2C_F2_N814_S502_GATCATTCAT_ATAGAGAG_S63	10000444	10	1	5.6	67	-4.05	10.4	13	7.8	68.5	12.7	2.3	-0.43	3.62
3622	1	Amoxicillin	12	SAM	SAM_Amoxicillin_wk12	3622wk12	3622wk12_SAM_Amoxicillin_wk12	Dantas_PL7_D12_N712_S524_GTAGAGGAAT_CTGACGTG_S46	10785958	29	1	7.1	76	-4.04	11.4	32	8.9	76.5	12.4	1	-1.35	2.69
3365	1	Amoxicillin	4	SAM	SAM_Amoxicillin_wk4	3365wk4	3365wk4_SAM_Amoxicillin_wk4	Dantas_PL5_A1_N709_S525_GCTACGCT_GAATTCAG_S2	745589	9	2	5.6	64	-2.3	11.3	10	6.2	64.7	11.7	0.4	-1.38	0.92
3502	1	Amoxicillin	4	SAM	SAM_Amoxicillin_wk4	3502wk4	3502wk4_SAM_Amoxicillin_wk4	Dantas_2C_A2_N709_S502_GCTACGCTAT_ATAGAGAG_S3	871256	11	2	5	63.9	-3.57	10	12	5.5	64	10.7	0.7	-2.51	1.06
4317	1	Amoxicillin	4	SAM	SAM_Amoxicillin_wk4	4317wk4	4317wk4_SAM_Amoxicillin_wk4	Dantas_PL5_A2_N709_S526_GCTACGCT_CCGGTACG_S3	1023351	13	1	6.8	71.5	-3.2	12.2	14	7.5	72	12.5	0.3	-2.09	1.11
3519	1	Amoxicillin	4	SAM	SAM_Amoxicillin_wk4	3519wk4	3519wk4_SAM_Amoxicillin_wk4	Dantas_2C_A12_N709_S512_GCTACGCTAT_CCACGCGT_S13	1074797	24	2	7.7	79.9	-3.31	11.8	25	8.1	80	12	0.2	-2.74	0.57
3416	1	Amoxicillin	4	SAM	SAM_Amoxicillin_wk4	3416wk4	3416wk4_SAM_Amoxicillin_wk4	Dantas_1B_A6_N701_S530_TAAGGCGAAT_AACGATGC_S7	2013297	49	2	7	76	-3.51	10.7	50	8.2	76.5	11.8	1.1	-1.75	1.76
3449	1	Amoxicillin	4	SAM	SAM_Amoxicillin_wk4	3449wk4	3449wk4_SAM_Amoxicillin_wk4	Dantas_1B_B9_N702_S533_CGTACTAGAT_TGTGATTG_S22	2114904	8	1	5.7	64	-2.63	11.4	9	6.5	64.5	12	0.6	-1.17	1.46
3430	1	Amoxicillin	4	SAM	SAM_Amoxicillin_wk4	3430wk4	3430wk4_SAM_Amoxicillin_wk4	Dantas_1B_A11_N701_S535_TAAGGCGAAT_GGCGCGAT_S12	2437583	10	1	6.4	70	-3.47	11.3	11	7.1	70.5	12	0.7	-2.31	1.16
3450	1	Amoxicillin	4	SAM	SAM_Amoxicillin_wk4	3450wk4	3450wk4_SAM_Amoxicillin_wk4	Dantas_1B_D9_N704_S533_TCCTGAGCAT_TGTGATTG_S46	2608736	38	1	9.7	83	-1.79	11.4	39	11	83.5	12.4	1	-0.34	1.45
2512	1	Amoxicillin	4	SAM	SAM_Amoxicillin_wk4	2512wk4	2512wk4_SAM_Amoxicillin_wk4	Dantas_1B_E5_N705_S529_GGACTCCTAT_TCAATGAC_S54	2697811	8	1	6	68.5	-3.75	11.5	9	7.1	69	12.1	0.6	-1.79	1.96
2632	1	Amoxicillin	4	SAM	SAM_Amoxicillin_wk4	2632wk4	2632wk4_SAM_Amoxicillin_wk4	Dantas_PL7_B11_N710_S523_CGAGGCTGAT_TCATTACA_S24	3147718	10	1	5.8	67.4	-3.78	11.4	11	7.1	67.8	12.2	0.8	-1.36	2.42
4469	1	Amoxicillin	4	SAM	SAM_Amoxicillin_wk4	4469wk4	4469wk4_SAM_Amoxicillin_wk4	Dantas_2C_E4_N713_S504_ATTGTAATAT_TCTACTCT_S53	3612063	8	2	5.6	65.5	-2.89	11.2	9	6.2	65.5	11.3	0.1	-1.68	1.21
3475	1	Amoxicillin	4	SAM	SAM_Amoxicillin_wk4	3475wk4	3475wk4_SAM_Amoxicillin_wk4	Dantas_PL6_C4_N819_S504_AGGACCGC_TCTACTCT_S30	3805716	20	1	8	77.5	-2.78	11.4	21	9.7	77.9	12.5	1.1	-0.45	2.33
3467	1	Amoxicillin	4	SAM	SAM_Amoxicillin_wk4	3467wk4	3467wk4_SAM_Amoxicillin_wk4	Dantas_PL6_B11_N818_S611_TACCTGAC_CGTAAGGA_S15	4131913	7	1	6.1	67.4	-3.17	11.7	8	6.8	68	12.3	0.6	-1.98	1.19
3386	1	Amoxicillin	4	SAM	SAM_Amoxicillin_wk4	3386wk4	3386wk4_SAM_Amoxicillin_wk4	Dantas_2C_C3_N711_S503_AAGAGGCAAT_AGAGGATA_S28	4256401	26	1	7.9	77	-2.99	11.3	27	8.9	77.5	12	0.7	-1.58	1.41
3427	1	Amoxicillin	4	SAM	SAM_Amoxicillin_wk4	3427wk4	3427wk4_SAM_Amoxicillin_wk4	Dantas_PL7_G3_N815_S615_ACCGATCGAT_AATCTCTC_S70	4296243	23	2	7.4	77	-2.94	11	24	9.1	77.5	12.6	1.6	-0.77	2.17
4388	1	Amoxicillin	4	SAM	SAM_Amoxicillin_wk4	4388wk4	4388wk4_SAM_Amoxicillin_wk4	Dantas_PL5_E7_N713_S531_ATTGTAAT_GTCAACCT_S50	4383914	8	1	5.9	66.5	-3.24	12	9	7.4	66.5	13	1	-0.36	2.88
3384	1	Amoxicillin	4	SAM	SAM_Amoxicillin_wk4	3384wk4	3384wk4_SAM_Amoxicillin_wk4	Dantas_PL5_B10_N710_S534_CGAGGCTG_TTGCATGT_S17	4527568	6	2	5.4	62	-1.87	11.4	7	5.8	62.5	11.8	0.4	-1.27	0.6
2488	1	Amoxicillin	4	SAM	SAM_Amoxicillin_wk4	2488wk4	2488wk4_SAM_Amoxicillin_wk4	Dantas_2C_C2_N711_S502_AAGAGGCAAT_ATAGAGAG_S27	4588753	8	2	5.6	66.5	-3.24	11	9	5.4	66.8	10.8	-0.2	-3.74	-0.5
3610	1	Amoxicillin	4	SAM	SAM_Amoxicillin_wk4	3610wk4	3610wk4_SAM_Amoxicillin_wk4	Dantas_PL6_C9_N819_S509_AGGACCGC_GAGTAGCC_S35	5103244	12	1	5.6	63.6	-2.68	11.2	13	6.6	64.1	12.8	1.6	-0.81	1.87
4338	1	Amoxicillin	4	SAM	SAM_Amoxicillin_wk4	4338wk4	4338wk4_SAM_Amoxicillin_wk4	Dantas_2C_B11_N710_S611_CGAGGCTGAT_CGTAAGGA_S24	5499143	7	2	5.4	62.4	-2.05	10.6	8	6.2	63	11.9	1.3	-0.72	1.33
3466	1	Amoxicillin	4	SAM	SAM_Amoxicillin_wk4	3466wk4	3466wk4_SAM_Amoxicillin_wk4	Dantas_1B_C2_N703_S526_AGGCAGAAAT_CCGGTACG_S27	6099677	22	1	8	79.6	-3.26	11.9	23	9.8	80	13.6	1.7	-0.78	2.48
3411	1	Amoxicillin	4	SAM	SAM_Amoxicillin_wk4	3411wk4	3411wk4_SAM_Amoxicillin_wk4	Dantas_PL5_D4_N712_S528_GTAGAGGA_CGTCTATA_S35	6379552	6	2	3.5	58	-4.73	9.2	7	4.1	58.5	9.4	0.2	-3.34	1.39
2536	1	Amoxicillin	4	SAM	SAM_Amoxicillin_wk4	2536wk4	2536wk4_SAM_Amoxicillin_wk4	Dantas_PL5_E2_N713_S526_ATTGTAAT_CCGGTACG_S45	6751538	38	2	8.2	78.8	-2.29	11.3	39	9.5	78.8	12.3	1	-0.57	1.72
4471	1	Amoxicillin	4	SAM	SAM_Amoxicillin_wk4	4471wk4	4471wk4_SAM_Amoxicillin_wk4	Dantas_PL5_E5_N713_S529_ATTGTAAT_TCAATGAC_S48	7011433	10	2	5.7	63.3	-1.8	11	11	6.4	63.3	11.7	0.7	-0.48	1.32
3496	1	Amoxicillin	4	SAM	SAM_Amoxicillin_wk4	3496wk4	3496wk4_SAM_Amoxicillin_wk4	Dantas_PL6_D10_N820_S610_GTCCGATT_GTCTGAGG_S36	7083174	11	2	6.3	71.1	-3.31	11.4	12	7.5	71.5	12.3	0.9	-1.37	1.94
3469	1	Amoxicillin	4	SAM	SAM_Amoxicillin_wk4	3469wk4	3469wk4_SAM_Amoxicillin_wk4	Dantas_1B_C7_N703_S531_AGGCAGAAAT_GTCAACCT_S32	7945015	15	2	6.4	69.6	-2.69	11.3	16	8	70	12.8	1.5	-0.22	2.47
2582	1	Amoxicillin	4	SAM	SAM_Amoxicillin_wk4	2582wk4	2582wk4_SAM_Amoxicillin_wk4	Dantas_2C_E6_N713_S506_ATTGTAATAT_TATGCAGT_S55	7972006	17	2	6.5	73	-3.47	11.9	18	7.1	73	12	0.1	-2.43	1.04
3474	1	Amoxicillin	4	SAM	SAM_Amoxicillin_wk4	3474wk4	3474wk4_SAM_Amoxicillin_wk4	Dantas_1B_C12_N703_S536_AGGCAGAAAT_TTAACCGA_S37	8008308	8	2	5.1	63.6	-3.24	11.1	9	6	64	11.8	0.7	-1.49	1.75
3442	1	Amoxicillin	4	SAM	SAM_Amoxicillin_wk4	3442wk4	3442wk4_SAM_Amoxicillin_wk4	Dantas_PL6_A10_N717_S610_TTCTTCTA_GTCTGAGG_S3	8220185	9	1	4.9	59.4	-2.12	10	10	6	59.9	11.4	1.4	0.07	2.19
3445	1	Amoxicillin	4	SAM	SAM_Amoxicillin_wk4	3445wk4	3445wk4_SAM_Amoxicillin_wk4	Dantas_PL6_B2_N818_S502_TACCTGAC_ATAGAGAG_S17	8487537	7	2	5	62	-2.79	11.2	8	5.5	62.5	11.8	0.6	-1.88	0.91
3407	1	Amoxicillin	4	SAM	SAM_Amoxicillin_wk4	3407wk4	3407wk4_SAM_Amoxicillin_wk4	Dantas_D3_N820_S527_GTCCGATTAT_CCGTCATC_S40	8655137	12	2	6.1	69.5	-3.22	11.4	13	7.5	70	12.3	0.9	-0.95	2.27
3444	1	Amoxicillin	4	SAM	SAM_Amoxicillin_wk4	3444wk4	3444wk4_SAM_Amoxicillin_wk4	Dantas_1B_B4_N702_S528_CGTACTAGAT_CGTCTATA_S17	9033250	11	2	5.8	67.3	-3.11	10.6	12	6.7	67.8	11.5	0.9	-1.57	1.54
3437	1	Amoxicillin	4	SAM	SAM_Amoxicillin_wk4	3437wk4	3437wk4_SAM_Amoxicillin_wk4	Dantas_PL6_D5_N820_S505_GTCCGATT_CTCCTTAC_S40	10028622	18	2	6.5	71.3	-3.02	11.4	19	7.9	74	12.2	0.8	-1.43	1.59
3464	1	Amoxicillin	4	SAM	SAM_Amoxicillin_wk4	3464wk4	3464wk4_SAM_Amoxicillin_wk4	Dantas_PL6_B6_N818_S506_TACCTGAC_TATGCAGT_S21	10434669	8	2	5.6	66.8	-3.34	11	9	6.6	67.2	11.9	0.9	-1.55	1.79
2569	1	Amoxicillin	4	SAM	SAM_Amoxicillin_wk4	2569wk4	2569wk4_SAM_Amoxicillin_wk4	Dantas_2C_E7_N713_S507_ATTGTAATAT_TACTCCTT_S56	11448864	29	1	6.2	72.5	-4.73	10.2	30	6.8	73	10.6	0.4	-3.82	0.91
3442	1	Amoxicillin	8	SAM	SAM_Amoxicillin_wk8	3442wk8	3442wk8_SAM_Amoxicillin_wk8	Dantas_PL6_A11_N717_S611_TTCTTCTA_CGTAAGGA_S4	12	9	1	4.9	59.4	-2.12	10	11	7	60	12.2	2.2	1.82	3.94
3416	1	Amoxicillin	8	SAM	SAM_Amoxicillin_wk8	3416wk8	3416wk8_SAM_Amoxicillin_wk8	Dantas_1B_A7_N701_S531_TAAGGCGAAT_GTCAACCT_S8	1691213	49	2	7	76	-3.51	10.7	51	8.6	76.5	12	1.3	-1.2	2.31
2632	1	Amoxicillin	8	SAM	SAM_Amoxicillin_wk8	2632wk8	2632wk8_SAM_Amoxicillin_wk8	Dantas_1B_A3_N701_S527_TAAGGCGAAT_CCGTCATC_S4	2488568	10	1	5.8	67.4	-3.78	11.4	12	7.3	67.8	12.8	1.4	-1.01	2.77
3430	1	Amoxicillin	8	SAM	SAM_Amoxicillin_wk8	3430wk8	3430wk8_SAM_Amoxicillin_wk8	Dantas_1B_A12_N701_S536_TAAGGCGAAT_TTAACCGA_S13	2704342	10	1	6.4	70	-3.47	11.3	12	7.4	71	12.4	1.1	-1.94	1.53
2659	1	Amoxicillin	8	SAM	SAM_Amoxicillin_wk8	2659wk8	2659wk8_SAM_Amoxicillin_wk8	Dantas_1B_E7_N705_S531_GGACTCCTAT_GTCAACCT_S56	2711766	39	1	9	85.2	-3.37	12.1	41	11	86.5	13.6	1.5	-1.13	2.24
3450	1	Amoxicillin	8	SAM	SAM_Amoxicillin_wk8	3450wk8	3450wk8_SAM_Amoxicillin_wk8	Dantas_1B_D10_N704_S534_TCCTGAGCAT_TTGCATGT_S47	3251100	38	1	9.7	83	-1.79	11.4	40	11.4	84	13	1.6	-0.03	1.76
4317	1	Amoxicillin	8	SAM	SAM_Amoxicillin_wk8	4317wk8	4317wk8_SAM_Amoxicillin_wk8	Dantas_A1_N717_S525_TTCTTCTAAT_GAATTCAG_S1	3518648	13	1	6.8	71.5	-3.2	12.2	15	8.4	73.3	13.2	1	-1.05	2.15
3415	1	Amoxicillin	8	SAM	SAM_Amoxicillin_wk8	3415wk8	3415wk8_SAM_Amoxicillin_wk8	Dantas_A12_N717_S536_TTCTTCTAAT_TTAACCGA_S12	4483195	11	2	5.7	67.6	-3.4	11.5	13	7.2	68.7	12.5	1	-1.03	2.37
3596	1	Amoxicillin	8	SAM	SAM_Amoxicillin_wk8	3596wk8	3596wk8_SAM_Amoxicillin_wk8	Dantas_1B_E1_N705_S525_GGACTCCTAT_GAATTCAG_S50	4511712	11	2	5.7	66.8	-3.14	11.3	13	6.9	70.1	12.5	1.2	-1.94	1.2
2649	1	Amoxicillin	8	SAM	SAM_Amoxicillin_wk8	2649wk8	2649wk8_SAM_Amoxicillin_wk8	Dantas_1B_D4_N704_S528_TCCTGAGCAT_CGTCTATA_S41	4583808	38	2	8.1	82.6	-3.39	11.4	40	10.7	83.5	13.4	2	-0.34	3.05
3475	1	Amoxicillin	8	SAM	SAM_Amoxicillin_wk8	3475wk8	3475wk8_SAM_Amoxicillin_wk8	Dantas_PL6_C5_N819_S505_AGGACCGC_CTCCTTAC_S31	4665759	20	1	8	77.5	-2.78	11.4	22	10.4	77.9	13	1.6	0.39	3.17
3466	1	Amoxicillin	8	SAM	SAM_Amoxicillin_wk8	3466wk8	3466wk8_SAM_Amoxicillin_wk8	Dantas_1B_C3_N703_S527_AGGCAGAAAT_CCGTCATC_S28	4680642	22	1	8	79.6	-3.26	11.9	24	10.4	80.5	13.7	1.8	-0.31	2.95
4398	1	Amoxicillin	8	SAM	SAM_Amoxicillin_wk8	4398wk8	4398wk8_SAM_Amoxicillin_wk8	Dantas_PL7_D7_N712_S519_GTAGAGGAAT_ATGTCAAT_S42	4729991	15	1	6.3	69.2	-3.4	11.8	17	8	70.5	13.5	1.7	-0.8	2.6
3384	1	Amoxicillin	8	SAM	SAM_Amoxicillin_wk8	3384wk8	3384wk8_SAM_Amoxicillin_wk8	Dantas_A4_N717_S528_TTCTTCTAAT_CGTCTATA_S4	4774393	6	2	5.4	62	-1.87	11.4	8	6.4	63	12.2	0.8	-0.36	1.51
3474	1	Amoxicillin	8	SAM	SAM_Amoxicillin_wk8	3474wk8	3474wk8_SAM_Amoxicillin_wk8	Dantas_1B_D1_N704_S525_TCCTGAGCAT_GAATTCAG_S38	4830976	8	2	5.1	63.6	-3.24	11.1	10	6.4	64	12.1	1	-0.75	2.49
3365	1	Amoxicillin	8	SAM	SAM_Amoxicillin_wk8	3365wk8	3365wk8_SAM_Amoxicillin_wk8	Dantas_PL5_E11_N713_S535_ATTGTAAT_GGCGCGAT_S54	4900786	9	2	5.6	64	-2.3	11.3	11	6.3	65.2	11.8	0.5	-1.39	0.91
3449	1	Amoxicillin	8	SAM	SAM_Amoxicillin_wk8	3449wk8	3449wk8_SAM_Amoxicillin_wk8	Dantas_1B_B10_N702_S534_CGTACTAGAT_TTGCATGT_S23	4907297	8	1	5.7	64	-2.63	11.4	10	6.8	68	12.2	0.8	-1.98	0.65
3407	1	Amoxicillin	8	SAM	SAM_Amoxicillin_wk8	3407wk8	3407wk8_SAM_Amoxicillin_wk8	Dantas_PL6_A1_N717_S501_TTCTTCTA_GCGATCTA_S2	5011620	12	2	6.1	69.5	-3.22	11.4	14	7.8	70.5	12.5	1.1	-0.65	2.57
3386	1	Amoxicillin	8	SAM	SAM_Amoxicillin_wk8	3386wk8	3386wk8_SAM_Amoxicillin_wk8	Dantas_PL7_C5_N711_S617_AAGAGGCAAT_TGGCGGTC_S30	5284581	26	1	7.9	77	-2.99	11.3	28	9	78	12.2	0.9	-1.55	1.44
3353	1	Amoxicillin	8	SAM	SAM_Amoxicillin_wk8	3353wk8	3353wk8_SAM_Amoxicillin_wk8	Dantas_PL5_E10_N713_S534_ATTGTAAT_TTGCATGT_S53	5296203	25	1	7.4	77.9	-3.97	11.4	27	9.4	79	12.5	1.1	-1.23	2.74
3610	1	Amoxicillin	8	SAM	SAM_Amoxicillin_wk8	3610wk8	3610wk8_SAM_Amoxicillin_wk8	Dantas_PL6_C10_N819_S610_AGGACCGC_GTCTGAGG_S26	5393383	12	1	5.6	63.6	-2.68	11.2	14	7.1	64.5	13	1.8	-0.08	2.6
3467	1	Amoxicillin	8	SAM	SAM_Amoxicillin_wk8	3467wk8	3467wk8_SAM_Amoxicillin_wk8	Dantas_PL6_B12_N818_S512_TACCTGAC_CCACGCGT_S16	5512206	7	1	6.1	67.4	-3.17	11.7	9	7.3	68.5	12.9	1.2	-1.26	1.91
3444	1	Amoxicillin	8	SAM	SAM_Amoxicillin_wk8	3444wk8	3444wk8_SAM_Amoxicillin_wk8	Dantas_1B_B5_N702_S529_CGTACTAGAT_TCAATGAC_S18	6311643	11	2	5.8	67.3	-3.11	10.6	13	7.5	68.3	12.3	1.7	-0.45	2.66
3445	1	Amoxicillin	8	SAM	SAM_Amoxicillin_wk8	3445wk8	3445wk8_SAM_Amoxicillin_wk8	Dantas_PL6_B3_N818_S503_TACCTGAC_AGAGGATA_S18	6347981	7	2	5	62	-2.79	11.2	9	5.7	63	11.9	0.7	-1.68	1.11
3464	1	Amoxicillin	8	SAM	SAM_Amoxicillin_wk8	3464wk8	3464wk8_SAM_Amoxicillin_wk8	Dantas_PL6_B7_N818_S507_TACCTGAC_TACTCCTT_S22	6465400	8	2	5.6	66.8	-3.34	11	10	6.9	67.5	12.1	1.1	-1.14	2.2
3469	1	Amoxicillin	8	SAM	SAM_Amoxicillin_wk8	3469wk8	3469wk8_SAM_Amoxicillin_wk8	Dantas_1B_C8_N703_S532_AGGCAGAAAT_CAGTTTCA_S33	7087431	15	2	6.4	69.6	-2.69	11.3	17	8.3	70.5	13.1	1.8	0.05	2.74
3427	1	Amoxicillin	8	SAM	SAM_Amoxicillin_wk8	3427wk8	3427wk8_SAM_Amoxicillin_wk8	Dantas_PL6_A6_N717_S506_TTCTTCTA_TATGCAGT_S9	7415685	23	2	7.4	77	-2.94	11	25	9.9	77.5	13.2	2.2	0.18	3.12
3496	1	Amoxicillin	8	SAM	SAM_Amoxicillin_wk8	3496wk8	3496wk8_SAM_Amoxicillin_wk8	Dantas_PL6_D11_N820_S611_GTCCGATT_CGTAAGGA_S37	7744518	11	2	6.3	71.1	-3.31	11.4	13	7.6	71.5	12.3	0.9	-1.22	2.09
3352	1	Amoxicillin	8	SAM	SAM_Amoxicillin_wk8	3352wk8	3352wk8_SAM_Amoxicillin_wk8	Dantas_PL5_E9_N713_S533_ATTGTAAT_TGTGATTG_S52	8546804	22	1	7.1	74.3	-3.46	11.4	24	8.7	75	12.5	1.1	-1.26	2.2
3597	1	Amoxicillin	8	SAM	SAM_Amoxicillin_wk8	3597wk8	3597wk8_SAM_Amoxicillin_wk8	Dantas_PL6_E2_N821_S502_CACGAGTT_ATAGAGAG_S48	9904909	12	2	5.8	67.5	-3.18	11.7	14	7.6	67.8	13	1.3	-0.15	3.03
3437	1	Amoxicillin	8	SAM	SAM_Amoxicillin_wk8	3437wk8	3437wk8_SAM_Amoxicillin_wk8	Dantas_PL6_D6_N820_S506_GTCCGATT_TATGCAGT_S41	12810348	18	2	6.5	71.3	-3.02	11.4	20	8.3	74.5	12.5	1.1	-0.98	2.04
1586	0	Placebo	0	SAM	SAM_Placebo_wk0	1586wk0	1586wk0_SAM_Placebo_wk0	Dantas_PL5_A11_N709_S535_GCTACGCT_GGCGCGAT_S11	200148	17	1	6.1	68.4	-3.52	12	17	NA	NA	12	NA	-3.52	NA
3403	0	Placebo	0	SAM	SAM_Placebo_wk0	3403wk0	3403wk0_SAM_Placebo_wk0	Dantas_PL5_A7_N709_S531_GCTACGCT_GTCAACCT_S7	812473	7	2	5.1	60	-1.59	10.6	7	NA	NA	10.6	NA	-1.59	NA
3404	0	Placebo	0	SAM	SAM_Placebo_wk0	3404wk0	3404wk0_SAM_Placebo_wk0	Dantas_PL5_A8_N709_S532_GCTACGCT_CAGTTTCA_S8	965109	7	2	4.9	61	-2.55	11.4	7	NA	NA	11.4	NA	-2.55	NA
3402	0	Placebo	0	SAM	SAM_Placebo_wk0	3402wk0	3402wk0_SAM_Placebo_wk0	Dantas_PL5_A9_N709_S533_GCTACGCT_TGTGATTG_S9	1084768	12	1	6	66	-2.83	10.8	12	NA	NA	10.8	NA	-2.83	NA
3497	0	Placebo	0	SAM	SAM_Placebo_wk0	3497wk0	3497wk0_SAM_Placebo_wk0	Dantas_PL7_A12_N709_S524_GCTACGCTAT_CTGACGTG_S14	1929465	21	2	7	75	-3.12	11.7	21	NA	NA	11.7	NA	-3.12	NA
3431	0	Placebo	0	SAM	SAM_Placebo_wk0	3431wk0	3431wk0_SAM_Placebo_wk0	Dantas_1B_F1_N706_S525_TAGGCATGAT_GAATTCAG_S62	1977583	10	2	5.4	63	-2.31	11.2	10	NA	NA	11.2	NA	-2.31	NA
1576	0	Placebo	0	SAM	SAM_Placebo_wk0	1576wk0	1576wk0_SAM_Placebo_wk0	Dantas_2C_A8_N709_S508_GCTACGCTAT_AGGCTTAG_S9	2370727	23	2	7.1	79.3	-3.92	12.3	23	NA	NA	12.3	NA	-3.92	NA
3465	0	Placebo	0	SAM	SAM_Placebo_wk0	3465wk0	3465wk0_SAM_Placebo_wk0	Dantas_1B_F6_N706_S530_TAGGCATGAT_AACGATGC_S67	2720261	7	2	5.4	64.6	-2.97	10.8	7	NA	NA	10.8	NA	-2.97	NA
2542	0	Placebo	0	SAM	SAM_Placebo_wk0	2542wk0	2542wk0_SAM_Placebo_wk0	Dantas_2C_D4_N712_S504_GTAGAGGAAT_TCTACTCT_S41	3755357	8	2	5.8	65.2	-2.35	11.4	8	NA	NA	11.4	NA	-2.35	NA
3478	0	Placebo	0	SAM	SAM_Placebo_wk0	3478wk0	3478wk0_SAM_Placebo_wk0	Dantas_2C_D1_N712_S501_GTAGAGGAAT_GCGATCTA_S38	3782153	10	2	5.2	62	-2.32	11	10	NA	NA	11	NA	-2.32	NA
4409	0	Placebo	0	SAM	SAM_Placebo_wk0	4409wk0	4409wk0_SAM_Placebo_wk0	Dantas_PL5_C1_N711_S525_AAGAGGCA_GAATTCAG_S20	3968996	14	1	6.4	70	-3.47	11.5	14	NA	NA	11.5	NA	-3.47	NA
3438	0	Placebo	0	SAM	SAM_Placebo_wk0	3438wk0	3438wk0_SAM_Placebo_wk0	Dantas_2C_B9_N710_S509_CGAGGCTGAT_GAGTAGCC_S22	4413715	10	1	5.3	65	-3.95	11.2	10	NA	NA	11.2	NA	-3.95	NA
1613	0	Placebo	0	SAM	SAM_Placebo_wk0	1613wk0	1613wk0_SAM_Placebo_wk0	Dantas_2C_C7_N711_S507_AAGAGGCAAT_TACTCCTT_S32	4521924	8	1	6.4	68.9	-3.1	11.6	8	NA	NA	11.6	NA	-3.1	NA
2538	0	Placebo	0	SAM	SAM_Placebo_wk0	2538wk0	2538wk0_SAM_Placebo_wk0	Dantas_2C_C12_N711_S512_AAGAGGCAAT_CCACGCGT_S37	4684097	10	1	5.9	67.6	-3.64	10.7	10	NA	NA	10.7	NA	-3.64	NA
3440	0	Placebo	0	SAM	SAM_Placebo_wk0	3440wk0	3440wk0_SAM_Placebo_wk0	Dantas_B11_N818_S535_TACCTGACAT_GGCGCGAT_S23	5058284	8	2	4.5	59.5	-2.8	10	8	NA	NA	10	NA	-2.8	NA
3616	0	Placebo	0	SAM	SAM_Placebo_wk0	3616wk0	3616wk0_SAM_Placebo_wk0	Dantas_PL7_E7_N713_S519_ATTGTAATAT_ATGTCAAT_S51	5058531	17	1	7.5	75.5	-3.11	11.9	17	NA	NA	11.9	NA	-3.11	NA
2619	0	Placebo	0	SAM	SAM_Placebo_wk0	2619wk0	2619wk0_SAM_Placebo_wk0	Dantas_1B_E8_N705_S532_GGACTCCTAT_CAGTTTCA_S57	5070918	13	1	6.1	68	-3.38	11.2	13	NA	NA	11.2	NA	-3.38	NA
4380	0	Placebo	0	SAM	SAM_Placebo_wk0	4380wk0	4380wk0_SAM_Placebo_wk0	Dantas_2C_D2_N712_S502_GTAGAGGAAT_ATAGAGAG_S39	5086032	6	1	5.9	66.5	-3.24	11.8	6	NA	NA	11.8	NA	-3.24	NA
2522	0	Placebo	0	SAM	SAM_Placebo_wk0	2522wk0	2522wk0_SAM_Placebo_wk0	Dantas_2C_B7_N710_S507_CGAGGCTGAT_TACTCCTT_S20	5143501	8	1	5.5	65	-3.52	10.8	8	NA	NA	10.8	NA	-3.52	NA
3498	0	Placebo	0	SAM	SAM_Placebo_wk0	3498wk0	3498wk0_SAM_Placebo_wk0	Dantas_PL5_D7_N712_S531_GTAGAGGA_GTCAACCT_S38	5348220	16	1	7.7	77	-3.15	11.4	16	NA	NA	11.4	NA	-3.15	NA
3426	0	Placebo	0	SAM	SAM_Placebo_wk0	3426wk0	3426wk0_SAM_Placebo_wk0	Dantas_PL5_B6_N710_S530_CGAGGCTG_AACGATGC_S13	5668575	24	1	7.9	75.6	-2.64	11.1	24	NA	NA	11.1	NA	-2.64	NA
2520	0	Placebo	0	SAM	SAM_Placebo_wk0	2520wk0	2520wk0_SAM_Placebo_wk0	Dantas_PL5_B5_N710_S529_CGAGGCTG_TCAATGAC_S12	5677718	24	1	6	66.2	-3.19	11.4	24	NA	NA	11.4	NA	-3.19	NA
1632	0	Placebo	0	SAM	SAM_Placebo_wk0	1632wk0	1632wk0_SAM_Placebo_wk0	Dantas_2C_D5_N712_S505_GTAGAGGAAT_CTCCTTAC_S42	5762171	11	1	6.4	69.6	-3.34	11.1	11	NA	NA	11.1	NA	-3.34	NA
3486	0	Placebo	0	SAM	SAM_Placebo_wk0	3486wk0	3486wk0_SAM_Placebo_wk0	Dantas_1B_F11_N706_S535_TAGGCATGAT_GGCGCGAT_S72	6098632	19	1	7	72	-2.99	11.3	19	NA	NA	11.3	NA	-2.99	NA
3485	0	Placebo	0	SAM	SAM_Placebo_wk0	3485wk0	3485wk0_SAM_Placebo_wk0	Dantas_B6_N818_S530_TACCTGACAT_AACGATGC_S18	6157638	10	1	6.7	69.3	-2.65	10.9	10	NA	NA	10.9	NA	-2.65	NA
2566	0	Placebo	0	SAM	SAM_Placebo_wk0	2566wk0	2566wk0_SAM_Placebo_wk0	Dantas_PL5_E1_N713_S525_ATTGTAAT_GAATTCAG_S44	6751600	21	1	6.6	73.5	-4.11	10.8	21	NA	NA	10.8	NA	-4.11	NA
3418	0	Placebo	0	SAM	SAM_Placebo_wk0	3418wk0	3418wk0_SAM_Placebo_wk0	Dantas_PL6_E8_N821_S508_CACGAGTT_AGGCTTAG_S54	7122416	40	1	7.5	77.6	-3.75	11	40	NA	NA	11	NA	-3.75	NA
3448	0	Placebo	0	SAM	SAM_Placebo_wk0	3448wk0	3448wk0_SAM_Placebo_wk0	Dantas_PL5_C3_N711_S527_AAGAGGCA_CCGTCATC_S22	7221264	21	2	5.6	69.6	-4.17	9.5	21	NA	NA	9.5	NA	-4.17	NA
4452	0	Placebo	0	SAM	SAM_Placebo_wk0	4452wk0	4452wk0_SAM_Placebo_wk0	Dantas_C7_N819_S531_AGGACCGCAT_GTCAACCT_S31	7784820	22	2	6.7	66.8	-1.24	11.1	22	NA	NA	11.1	NA	-1.24	NA
3443	0	Placebo	0	SAM	SAM_Placebo_wk0	3443wk0	3443wk0_SAM_Placebo_wk0	Dantas_B1_N818_S525_TACCTGACAT_GAATTCAG_S13	8862689	7	1	5	61.7	-3.2	11	7	NA	NA	11	NA	-3.2	NA
2615	0	Placebo	0	SAM	SAM_Placebo_wk0	2615wk0	2615wk0_SAM_Placebo_wk0	Dantas_2C_E1_N713_S501_ATTGTAATAT_GCGATCTA_S50	9966952	7	2	4.9	60.4	-2.26	11.3	7	NA	NA	11.3	NA	-2.26	NA
2644	0	Placebo	0	SAM	SAM_Placebo_wk0	2644wk0	2644wk0_SAM_Placebo_wk0	Dantas_PL5_D10_N712_S534_GTAGAGGA_TTGCATGT_S41	10523552	13	1	6.1	67.2	-3.09	10.8	13	NA	NA	10.8	NA	-3.09	NA
3397	0	Placebo	1	SAM	SAM_Placebo_wk1	3397wk1	3397wk1_SAM_Placebo_wk1	Dantas_2C_B3_N710_S503_CGAGGCTGAT_AGAGGATA_S16	101	13	2	6.3	69	-2.69	11.2	13.25	6.4	69	11.3	0.1	-2.5	0.19
3410	0	Placebo	1	SAM	SAM_Placebo_wk1	3410wk1	3410wk1_SAM_Placebo_wk1	Dantas_2C_B10_N710_S610_CGAGGCTGAT_GTCTGAGG_S23	85559	19	1	7.5	76.6	-3.37	11.3	19.25	8.2	76.6	11.6	0.3	-2.24	1.13
3584	0	Placebo	1	SAM	SAM_Placebo_wk1	3584wk1	3584wk1_SAM_Placebo_wk1	Dantas_2C_A9_N709_S509_GCTACGCTAT_GAGTAGCC_S10	1039220	9	2	5.3	61	-1.63	10.7	9.25	6	61	12	1.3	-0.23	1.4
3390	0	Placebo	1	SAM	SAM_Placebo_wk1	3390wk1	3390wk1_SAM_Placebo_wk1	Dantas_2C_A4_N709_S504_GCTACGCTAT_TCTACTCT_S5	1258048	9	1	6	67	-3.22	11.4	9.25	6.5	67	11.7	0.3	-2.19	1.03
3451	0	Placebo	1	SAM	SAM_Placebo_wk1	3451wk1	3451wk1_SAM_Placebo_wk1	Dantas_PL7_A8_N709_S620_GCTACGCTAT_AGTTGGCT_S10	1290885	32	1	7.5	77	-3.62	11.4	32.25	8.8	77	12	0.6	-1.61	2.01
3391	0	Placebo	1	SAM	SAM_Placebo_wk1	3391wk1	3391wk1_SAM_Placebo_wk1	Dantas_2C_A3_N709_S503_GCTACGCTAT_AGAGGATA_S4	1751309	13	1	6.6	70	-3.09	11.4	13.25	7.4	70	11.8	0.4	-1.61	1.48
2633	0	Placebo	1	SAM	SAM_Placebo_wk1	2633wk1	2633wk1_SAM_Placebo_wk1	Dantas_PL7_A4_N709_S616_GCTACGCTAT_TAACCGCG_S6	1960092	8	1	4	53	-0.02	10	8.25	4.2	53	10.3	0.3	0.54	0.56
2542	0	Placebo	1	SAM	SAM_Placebo_wk1	2542wk1	2542wk1_SAM_Placebo_wk1	Dantas_2C_D9_N712_S509_GTAGAGGAAT_GAGTAGCC_S46	2047168	8	2	5.8	65.2	-2.35	11.4	8.25	5.8	65.2	11.4	0	-2.35	0
3485	0	Placebo	1	SAM	SAM_Placebo_wk1	3485wk1	3485wk1_SAM_Placebo_wk1	Dantas_B7_N818_S531_TACCTGACAT_GTCAACCT_S19	3456666	10	1	6.7	69.3	-2.65	10.9	10.25	6.5	69.3	10.7	-0.2	-3.04	-0.39
4474	0	Placebo	1	SAM	SAM_Placebo_wk1	4474wk1	4474wk1_SAM_Placebo_wk1	Dantas_2C_D10_N712_S610_GTAGAGGAAT_GTCTGAGG_S47	3693791	11	2	5	62.4	-2.97	11.1	11.25	5	62.4	11.1	0	-2.97	0
2515	0	Placebo	1	SAM	SAM_Placebo_wk1	2515wk1	2515wk1_SAM_Placebo_wk1	Dantas_2C_C1_N711_S501_AAGAGGCAAT_GCGATCTA_S26	3817589	19	1	7.2	74	-3.22	11.2	19.25	7.8	74	11.6	0.4	-2.19	1.03
1623	0	Placebo	1	SAM	SAM_Placebo_wk1	1623wk1	1623wk1_SAM_Placebo_wk1	Dantas_2C_D7_N712_S507_GTAGAGGAAT_TACTCCTT_S44	4045316	7	2	5.3	63.7	-2.83	11	7.25	5.2	63.7	11	0	-3.06	-0.23
2501	0	Placebo	1	SAM	SAM_Placebo_wk1	2501wk1	2501wk1_SAM_Placebo_wk1	Dantas_PL7_G4_N815_S616_ACCGATCGAT_TAACCGCG_S71	4343389	12	2	6	68.3	-3.05	11.2	12.25	6	68.5	11.2	0	-3.11	-0.06
3443	0	Placebo	1	SAM	SAM_Placebo_wk1	3443wk1	3443wk1_SAM_Placebo_wk1	Dantas_B2_N818_S526_TACCTGACAT_CCGGTACG_S14	4683417	7	1	5	61.7	-3.2	11	7.25	4.8	61.7	10.7	-0.3	-3.69	-0.49
3448	0	Placebo	1	SAM	SAM_Placebo_wk1	3448wk1	3448wk1_SAM_Placebo_wk1	Dantas_PL5_C8_N711_S532_AAGAGGCA_CAGTTTCA_S27	4887335	21	2	5.6	69.6	-4.17	9.5	21.25	6.2	69.6	10.4	0.9	-3.07	1.1
3418	0	Placebo	1	SAM	SAM_Placebo_wk1	3418wk1	3418wk1_SAM_Placebo_wk1	Dantas_PL6_E9_N821_S509_CACGAGTT_GAGTAGCC_S55	4898216	40	1	7.5	77.6	-3.75	11	40.25	7.7	77.6	11.2	0.2	-3.44	0.31
1586	0	Placebo	1	SAM	SAM_Placebo_wk1	1586wk1	1586wk1_SAM_Placebo_wk1	Dantas_PL5_B9_N710_S533_CGAGGCTG_TGTGATTG_S16	5003026	17	1	6.1	68.4	-3.52	12	17.25	6.4	68.4	11.9	-0.1	-2.92	0.6
4452	0	Placebo	1	SAM	SAM_Placebo_wk1	4452wk1	4452wk1_SAM_Placebo_wk1	Dantas_C8_N819_S532_AGGACCGCAT_CAGTTTCA_S32	5005706	22	2	6.7	66.8	-1.24	11.1	22.25	6.4	66.8	11.4	0.3	-1.77	-0.53
2644	0	Placebo	1	SAM	SAM_Placebo_wk1	2644wk1	2644wk1_SAM_Placebo_wk1	Dantas_PL5_D12_N712_S536_GTAGAGGA_TTAACCGA_S43	5107631	13	1	6.1	67.2	-3.09	10.8	13.25	6.7	67.2	11.6	0.8	-1.87	1.22
4409	0	Placebo	1	SAM	SAM_Placebo_wk1	4409wk1	4409wk1_SAM_Placebo_wk1	Dantas_PL5_C9_N711_S533_AAGAGGCA_TGTGATTG_S28	5148110	14	1	6.4	70	-3.47	11.5	14.25	6.6	70	11.7	0.2	-3.09	0.38
1582	0	Placebo	1	SAM	SAM_Placebo_wk1	1582wk1	1582wk1_SAM_Placebo_wk1	Dantas_2C_B8_N710_S508_CGAGGCTGAT_AGGCTTAG_S21	5248630	7	1	5.8	66.1	-3.3	12	7.25	5.9	66.1	12	0	-3.09	0.21
3404	0	Placebo	1	SAM	SAM_Placebo_wk1	3404wk1	3404wk1_SAM_Placebo_wk1	Dantas_PL5_F4_N814_S528_GATCATTC_CGTCTATA_S59	5353832	7	2	4.9	61	-2.55	11.4	7.25	5.2	61	11.6	0.2	-1.85	0.7
3402	0	Placebo	1	SAM	SAM_Placebo_wk1	3402wk1	3402wk1_SAM_Placebo_wk1	Dantas_PL5_F2_N814_S526_GATCATTC_CCGGTACG_S57	5414171	12	1	6	66	-2.83	10.8	12.25	6.1	66	10.8	0	-2.61	0.22
3497	0	Placebo	1	SAM	SAM_Placebo_wk1	3497wk1	3497wk1_SAM_Placebo_wk1	Dantas_PL7_B1_N710_S613_CGAGGCTGAT_GGAGTTCC_S15	5434753	21	2	7	75	-3.12	11.7	21.25	7.7	75	12	0.3	-1.98	1.14
3486	0	Placebo	1	SAM	SAM_Placebo_wk1	3486wk1	3486wk1_SAM_Placebo_wk1	Dantas_1B_F12_N706_S536_TAGGCATGAT_TTAACCGA_S73	5972719	19	1	7	72	-2.99	11.3	19.25	7.6	72	11.7	0.4	-1.92	1.07
1626	0	Placebo	1	SAM	SAM_Placebo_wk1	1626wk1	1626wk1_SAM_Placebo_wk1	Dantas_PL7_B4_N710_S616_CGAGGCTGAT_TAACCGCG_S18	5986003	7	2	5.1	60.4	-1.79	11	7.25	5	60.4	11.2	0.2	-2.02	-0.23
3468	0	Placebo	1	SAM	SAM_Placebo_wk1	3468wk1	3468wk1_SAM_Placebo_wk1	Dantas_C3_N819_S527_AGGACCGCAT_CCGTCATC_S27	6303945	9	1	5.5	68	-4.58	10.5	9.25	6.2	68	11	0.5	-3.18	1.4
2566	0	Placebo	1	SAM	SAM_Placebo_wk1	2566wk1	2566wk1_SAM_Placebo_wk1	Dantas_PL5_E3_N713_S527_ATTGTAAT_CCGTCATC_S46	6583629	21	1	6.6	73.5	-4.11	10.8	21.25	6.7	73.5	10.8	0	-3.94	0.17
2506	0	Placebo	1	SAM	SAM_Placebo_wk1	2506wk1	2506wk1_SAM_Placebo_wk1	Dantas_C11_N819_S535_AGGACCGCAT_GGCGCGAT_S35	6583892	22	1	7.2	75	-3.48	11.6	22.25	8.2	75	12.5	0.9	-1.83	1.65
3431	0	Placebo	1	SAM	SAM_Placebo_wk1	3431wk1	3431wk1_SAM_Placebo_wk1	Dantas_1B_F2_N706_S526_TAGGCATGAT_CCGGTACG_S63	6985076	10	2	5.4	63	-2.31	11.2	10.25	5.7	63	11.4	0.2	-1.68	0.63
4461	0	Placebo	1	SAM	SAM_Placebo_wk1	4461wk1	4461wk1_SAM_Placebo_wk1	Dantas_PL5_D6_N712_S530_GTAGAGGA_AACGATGC_S37	7106892	24	1	7.8	79.3	-3.65	11.4	24.25	9.1	79.3	12.2	0.8	-1.7	1.95
3465	0	Placebo	1	SAM	SAM_Placebo_wk1	3465wk1	3465wk1_SAM_Placebo_wk1	Dantas_1B_F7_N706_S531_TAGGCATGAT_GTCAACCT_S68	7498720	7	2	5.4	64.6	-2.97	10.8	7.25	5.8	64.6	11.2	0.4	-2.12	0.85
3403	0	Placebo	1	SAM	SAM_Placebo_wk1	3403wk1	3403wk1_SAM_Placebo_wk1	Dantas_PL5_F3_N814_S527_GATCATTC_CCGTCATC_S58	7711089	7	2	5.1	60	-1.59	10.6	7.25	5.3	60	10.8	0.2	-1.15	0.44
3616	0	Placebo	1	SAM	SAM_Placebo_wk1	3616wk1	3616wk1_SAM_Placebo_wk1	Dantas_PL5_B7_N710_S531_CGAGGCTG_GTCAACCT_S14	8794064	17	1	7.5	75.5	-3.11	11.9	17.25	8.5	75.5	12.6	0.7	-1.5	1.61
2619	0	Placebo	1	SAM	SAM_Placebo_wk1	2619wk1	2619wk1_SAM_Placebo_wk1	Dantas_1B_E9_N705_S533_GGACTCCTAT_TGTGATTG_S58	8880089	13	1	6.1	68	-3.38	11.2	13.25	6.6	68	11.5	0.3	-2.37	1.01
2644	0	Placebo	104	SAM	SAM_Placebo_wk104	2644yr2	2644yr2_SAM_Placebo_wk104	Dantas_PL5_G11_N815_S535_ACCGATCG_GGCGCGAT_S70	1256714	13	1	6.1	67.2	-3.09	10.8	35	-1.04	82.3	16.8	6	1.47	4.56	35		1	12.5	-1.04	82.3	-3.58	1.47	4.56	16.8	6
1586	0	Placebo	104	SAM	SAM_Placebo_wk104	1586yr2	1586yr2_SAM_Placebo_wk104	Dantas_1B_G3_N707_S527_CTCTCTACAT_CCGTCATC_S76	1823096	17	1	6.1	68.4	-3.52	12	41	-3.4	86.2	14.4	2.4	-2.28	1.24	41		1	10	-3.4	86.2	-3.32	-2.28	1.24	14.4	2.4
3485	0	Placebo	104	SAM	SAM_Placebo_wk104	3485yr2	3485yr2_SAM_Placebo_wk104	Dantas_PL6_F9_N822_S509_CCACGGCC_GAGTAGCC_S67	2859792	10	1	6.7	69.3	-2.65	10.9	34	-2.18	80	14.4	3.5	0.25	2.9	34		1	10.8	-2.18	80	-4.09	0.25	2.9	14.4	3.5
3418	0	Placebo	104	SAM	SAM_Placebo_wk104	3418yr2	3418yr2_SAM_Placebo_wk104	Dantas_PL6_F12_N822_S512_CCACGGCC_CCACGCGT_S59	3024085	40	1	7.5	77.6	-3.75	11	40			NA	NA	NA	NA								NA	NA		NA
1576	0	Placebo	104	SAM	SAM_Placebo_wk104	1576yr2	1576yr2_SAM_Placebo_wk104	Dantas_1B_G5_N707_S529_CTCTCTACAT_TCAATGAC_S78	3524310	23	2	7.1	79.3	-3.92	12.3	47	-1.5	89.5	16.2	3.9	0.42	4.34	47		2	13	-1.5	89.5	-2.96	0.42	4.34	16.2	3.9
3448	0	Placebo	104	SAM	SAM_Placebo_wk104	3448yr2	3448yr2_SAM_Placebo_wk104	Dantas_2C_G5_N815_S505_ACCGATCGAT_CTCCTTAC_S78	3658613	21	2	5.6	69.6	-4.17	9.5	44	-3.28	81.2	13.8	4.3	-0.43	3.74	44		2	10.1	-3.28	81.2	-4.61	-0.43	3.74	13.8	4.3
3498	0	Placebo	104	SAM	SAM_Placebo_wk104	3498yr2	3498yr2_SAM_Placebo_wk104	Dantas_PL7_F12_N814_S524_GATCATTCAT_CTGACGTG_S67	4659339	16	1	7.7	77	-3.15	11.4	40	-1.98	90	13	1.6	-1.11	2.04	40		1	11.8	-1.98	90	-2.23	-1.11	2.04	13	1.6
2566	0	Placebo	104	SAM	SAM_Placebo_wk104	2566yr2	2566yr2_SAM_Placebo_wk104	Dantas_1B_G1_N707_S525_CTCTCTACAT_GAATTCAG_S74	4960606	21	1	6.6	73.5	-4.11	10.8	43	-1.37	94.5	14.2	3.4	-0.78	3.33	43		1	13.1	-1.37	94.5	-1.49	-0.78	3.33	14.2	3.4
3403	0	Placebo	104	SAM	SAM_Placebo_wk104	3403yr2	3403yr2_SAM_Placebo_wk104	Dantas_E9_N821_S533_CACGAGTTAT_TGTGATTG_S53	5044438	7	2	5.1	60	-1.59	10.6	32	-3.21	73.1	13.4	2.8	-0.03	1.56	32		2	8.9	-3.21	73.1	-5.27	-0.03	1.56	13.4	2.8
1632	0	Placebo	104	SAM	SAM_Placebo_wk104	1632yr2	1632yr2_SAM_Placebo_wk104	Dantas_1B_G4_N707_S528_CTCTCTACAT_CGTCTATA_S77	5230453	11	1	6.4	69.6	-3.34	11.1	34	-1.43	85	13.8	2.7	0.13	3.47	34		1	11.8	-1.43	85	-2.7	0.13	3.47	13.8	2.7
3440	0	Placebo	104	SAM	SAM_Placebo_wk104	3440yr2	3440yr2_SAM_Placebo_wk104	Dantas_E5_N821_S529_CACGAGTTAT_TCAATGAC_S49	5378717	8	2	4.5	59.5	-2.8	10	32	-3.48	78	13.6	3.6	-1.54	1.26	32		2	8.6	-3.48	78	-3.91	-1.54	1.26	13.6	3.6
3426	0	Placebo	104	SAM	SAM_Placebo_wk104	3426yr2	3426yr2_SAM_Placebo_wk104	Dantas_PL7_F5_N814_S617_GATCATTCAT_TGGCGGTC_S60	7908027	24	1	7.9	75.6	-2.64	11.1	48	-1.94	87	15.4	4.3	0.62	3.26	48		1	12.8	-1.94	87	-3.89	0.62	3.26	15.4	4.3
4409	0	Placebo	104	SAM	SAM_Placebo_wk104	4409yr2	4409yr2_SAM_Placebo_wk104	Dantas_2C_G11_N815_S611_ACCGATCGAT_CGTAAGGA_S84	8300158	14	1	6.4	70	-3.47	11.5	37	-2.85	83.5	13.8	2.3	-1.16	2.31	37		1	10.3	-2.85	83.5	-3.53	-1.16	2.31	13.8	2.3
3290	0	Placebo	12	SAM	SAM_Placebo_wk12	3290wk12	3290wk12_SAM_Placebo_wk12	Dantas_2C_F1_N814_S501_GATCATTCAT_GCGATCTA_S62	57371	7	2	5	62	-2.79	10.5	10	6.4	64	12	1.5	-0.75	2.04
2619	0	Placebo	12	SAM	SAM_Placebo_wk12	2619wk12	2619wk12_SAM_Placebo_wk12	Dantas_1B_E12_N705_S536_GGACTCCTAT_TTAACCGA_S61	1588128	13	1	6.1	68	-3.38	11.2	16	7.9	69	12.8	1.6	-0.45	2.93
3486	0	Placebo	12	SAM	SAM_Placebo_wk12	3486wk12	3486wk12_SAM_Placebo_wk12	Dantas_PL7_A3_N709_S615_GCTACGCTAT_AATCTCTC_S5	1686382	19	1	7	72	-2.99	11.3	22	8	73	12	0.7	-1.58	1.41
3451	0	Placebo	12	SAM	SAM_Placebo_wk12	3451wk12	3451wk12_SAM_Placebo_wk12	Dantas_PL7_A11_N709_S523_GCTACGCTAT_TCATTACA_S13	1698345	32	1	7.5	77	-3.62	11.4	35	10.4	77	13.5	2.1	0.44	4.06
2633	0	Placebo	12	SAM	SAM_Placebo_wk12	2633wk12	2633wk12_SAM_Placebo_wk12	Dantas_PL7_A7_N709_S519_GCTACGCTAT_ATGTCAAT_S9	2182947	8	1	4	53	-0.02	10	11	5.6	56	11.8	1.8	1.68	1.7
3431	0	Placebo	12	SAM	SAM_Placebo_wk12	3431wk12	3431wk12_SAM_Placebo_wk12	Dantas_1B_F5_N706_S529_TAGGCATGAT_TCAATGAC_S66	3338590	10	2	5.4	63	-2.31	11.2	13	6.3	64	11.8	0.6	-0.93	1.38
2403	0	Placebo	12	SAM	SAM_Placebo_wk12	2403wk12	2403wk12_SAM_Placebo_wk12	Dantas_PL7_E11_N713_S523_ATTGTAATAT_TCATTACA_S55	3446226	8	1	6.1	68.2	-3.45	11.5	11	6.7	70	12	0.5	-2.9	0.55
1626	0	Placebo	12	SAM	SAM_Placebo_wk12	1626wk12	1626wk12_SAM_Placebo_wk12	Dantas_PL7_B6_N710_S618_CGAGGCTGAT_CCATCTTA_S20	3516816	7	2	5.1	60.4	-1.79	11	10	6.4	61.2	12.6	1.6	0.39	2.18
3368	0	Placebo	12	SAM	SAM_Placebo_wk12	3368wk12	3368wk12_SAM_Placebo_wk12	Dantas_PL7_B9_N710_S621_CGAGGCTGAT_ACCTAGTA_S23	3672205	8	1	5.2	64	-3.78	11	11	6.6	65.5	11.7	0.7	-1.4	2.38
2359	0	Placebo	12	SAM	SAM_Placebo_wk12	2359wk12	2359wk12_SAM_Placebo_wk12	Dantas_2C_E11_N713_S611_ATTGTAATAT_CGTAAGGA_S60	3718609	7	2	5.8	62.2	-1.14	11.4	10	6.7	63.5	12.4	1	-0.05	1.09
3383	0	Placebo	12	SAM	SAM_Placebo_wk12	3383wk12	3383wk12_SAM_Placebo_wk12	Dantas_PL7_D2_N712_S514_GTAGAGGAAT_CATGGCCA_S37	3768081	16	2	6.6	71.8	-2.98	11.4	19	8	73	12.5	1.1	-1.03	1.95
3616	0	Placebo	12	SAM	SAM_Placebo_wk12	3616wk12	3616wk12_SAM_Placebo_wk12	Dantas_PL7_E2_N713_S514_ATTGTAATAT_CATGGCCA_S48	3947500	17	1	7.5	75.5	-3.11	11.9	20	8.6	75.5	12.6	0.7	-1.36	1.75
3363	0	Placebo	12	SAM	SAM_Placebo_wk12	3363wk12	3363wk12_SAM_Placebo_wk12	Dantas_A9_N717_S533_TTCTTCTAAT_TGTGATTG_S9	4149386	6	2	4.9	59	-1.53	11.3	9	5.4	60.5	11.8	0.5	-1.18	0.35
3440	0	Placebo	12	SAM	SAM_Placebo_wk12	3440wk12	3440wk12_SAM_Placebo_wk12	Dantas_C2_N819_S526_AGGACCGCAT_CCGGTACG_S26	4162367	8	2	4.5	59.5	-2.8	10	11	5.6	61	11.7	1.7	-1	1.8
2644	0	Placebo	12	SAM	SAM_Placebo_wk12	2644wk12	2644wk12_SAM_Placebo_wk12	Dantas_PL7_E1_N713_S613_ATTGTAATAT_GGAGTTCC_S47	4257328	13	1	6.1	67.2	-3.09	10.8	16	8.1	70	13.6	2.8	-0.48	2.61
3317	0	Placebo	12	SAM	SAM_Placebo_wk12	3317wk12	3317wk12_SAM_Placebo_wk12	Dantas_2C_F10_N814_S610_GATCATTCAT_GTCTGAGG_S71	4287088	6	1	5.3	62.8	-3.01	11.1	9	6.3	64	11.9	0.8	-1.35	1.66
3441	0	Placebo	12	SAM	SAM_Placebo_wk12	3441wk12	3441wk12_SAM_Placebo_wk12	Dantas_PL7_D8_N712_S620_GTAGAGGAAT_AGTTGGCT_S43	4357268	14	1	6.3	69.6	-3.53	11.3	17	7.7	70.5	12.4	1.1	-1.27	2.26
3443	0	Placebo	12	SAM	SAM_Placebo_wk12	3443wk12	3443wk12_SAM_Placebo_wk12	Dantas_B5_N818_S529_TACCTGACAT_TCAATGAC_S17	4396335	7	1	5	61.7	-3.2	11	10	6.6	63	12.1	1.1	-0.32	2.88
3418	0	Placebo	12	SAM	SAM_Placebo_wk12	3418wk12	3418wk12_SAM_Placebo_wk12	Dantas_PL6_E12_N821_S512_CACGAGTT_CCACGCGT_S47	4503613	40	1	7.5	77.6	-3.75	11	43	9.5	79	12.4	1.4	-1.1	2.65
3371	0	Placebo	12	SAM	SAM_Placebo_wk12	3371wk12	3371wk12_SAM_Placebo_wk12	Dantas_A11_N717_S535_TTCTTCTAAT_GGCGCGAT_S11	4555183	10	1	5.9	67	-3.43	10.8	13	7.8	68.5	11.8	1	-0.43	3
3300	0	Placebo	12	SAM	SAM_Placebo_wk12	3300wk12	3300wk12_SAM_Placebo_wk12	Dantas_2C_F3_N814_S503_GATCATTCAT_AGAGGATA_S64	4640800	8	2	5.7	64	-2.09	11.4	11	7.2	65.5	12.7	1.3	0.01	2.1
3324	0	Placebo	12	SAM	SAM_Placebo_wk12	3324wk12	3324wk12_SAM_Placebo_wk12	Dantas_2C_F12_N814_S512_GATCATTCAT_CCACGCGT_S73	4773937	6	2	4.6	59	-2.27	10.9	9	6.1	61	12.2	1.3	-0.05	2.22
3570	0	Placebo	12	SAM	SAM_Placebo_wk12	3570wk12	3570wk12_SAM_Placebo_wk12	Dantas_PL7_C9_N711_S621_AAGAGGCAAT_ACCTAGTA_S34	4823241	13	2	5.7	66	-2.86	11.4	16	6.5	67	11.8	0.4	-1.66	1.2
3278	0	Placebo	12	SAM	SAM_Placebo_wk12	3278wk12	3278wk12_SAM_Placebo_wk12	Dantas_2C_E8_N713_S508_ATTGTAATAT_AGGCTTAG_S57	4940656	7	1	5	61.5	-3.1	11	10	6.7	63.5	13	2	-0.36	2.74
3563	0	Placebo	12	SAM	SAM_Placebo_wk12	3563wk12	3563wk12_SAM_Placebo_wk12	Dantas_PL7_C8_N711_S620_AAGAGGCAAT_AGTTGGCT_S33	5193041	48	2	7.7	79.8	-3.29	12.2	51	9.1	80.4	12.8	0.6	-1.44	1.85
3465	0	Placebo	12	SAM	SAM_Placebo_wk12	3465wk12	3465wk12_SAM_Placebo_wk12	Dantas_1B_F10_N706_S534_TAGGCATGAT_TTGCATGT_S71	5196555	7	2	5.4	64.6	-2.97	10.8	10	6.7	66.5	12	1.2	-1.14	1.83
4506	0	Placebo	12	SAM	SAM_Placebo_wk12	4506wk12	4506wk12_SAM_Placebo_wk12	Dantas_2C_F6_N814_S506_GATCATTCAT_TATGCAGT_S67	5275674	9	2	5.8	65	-2.27	11.2	12	6.3	65.8	12	0.8	-1.6	0.67
3485	0	Placebo	12	SAM	SAM_Placebo_wk12	3485wk12	3485wk12_SAM_Placebo_wk12	Dantas_B10_N818_S534_TACCTGACAT_TTGCATGT_S22	5610895	10	1	6.7	69.3	-2.65	10.9	13	8.7	70	12.4	1.5	0.39	3.04
3468	0	Placebo	12	SAM	SAM_Placebo_wk12	3468wk12	3468wk12_SAM_Placebo_wk12	Dantas_C6_N819_S530_AGGACCGCAT_AACGATGC_S30	5653254	9	1	5.5	68	-4.58	10.5	12	8	70	12.5	2	-0.63	3.95
4452	0	Placebo	12	SAM	SAM_Placebo_wk12	4452wk12	4452wk12_SAM_Placebo_wk12	Dantas_C10_N819_S534_AGGACCGCAT_TTGCATGT_S34	6003658	22	2	6.7	66.8	-1.24	11.1	25	6.3	67.3	11	-0.1	-2.36	-1.12
3301	0	Placebo	12	SAM	SAM_Placebo_wk12	3301wk12	3301wk12_SAM_Placebo_wk12	Dantas_2C_F7_N814_S507_GATCATTCAT_TACTCCTT_S68	6130331	9	1	5.5	66	-3.9	10.5	12	6.9	67	11.8	1.3	-1.42	2.48
3422	0	Placebo	12	SAM	SAM_Placebo_wk12	3422wk12	3422wk12_SAM_Placebo_wk12	Dantas_PL7_D6_N712_S618_GTAGAGGAAT_CCATCTTA_S41	6131916	11	2	5.3	62.5	-2.31	11	14	6.1	64	11.9	0.9	-1.3	1.01
3311	0	Placebo	12	SAM	SAM_Placebo_wk12	3311wk12	3311wk12_SAM_Placebo_wk12	Dantas_2C_F9_N814_S509_GATCATTCAT_GAGTAGCC_S70	6259028	20	1	8.4	82	-3.2	11.6	23	10.1	83.5	12.7	1.1	-1.22	1.98
3284	0	Placebo	12	SAM	SAM_Placebo_wk12	3284wk12	3284wk12_SAM_Placebo_wk12	Dantas_2C_E10_N713_S610_ATTGTAATAT_GTCTGAGG_S59	6601906	18	2	6.6	70.5	-2.59	11.2	21	8.2	72	12.6	1.4	-0.49	2.1
4384	0	Placebo	12	SAM	SAM_Placebo_wk12	4384wk12	4384wk12_SAM_Placebo_wk12	Dantas_PL7_D10_N712_S622_GTAGAGGAAT_AACCGTGA_S45	12235320	11	2	5.4	65	-3.12	11.2	14	6.9	69	12.6	1.4	-1.61	1.51
3441	0	Placebo	4	SAM	SAM_Placebo_wk4	3441wk4	3441wk4_SAM_Placebo_wk4	Dantas_PL5_D11_N712_S535_GTAGAGGA_GGCGCGAT_S42	590305	14	1	6.3	69.6	-3.53	11.3	15	7.6	70	12.2	0.9	-1.27	2.26
3514	0	Placebo	4	SAM	SAM_Placebo_wk4	3514wk4	3514wk4_SAM_Placebo_wk4	Dantas_2C_A11_N709_S611_GCTACGCTAT_CGTAAGGA_S12	767022	12	2	5.1	62.2	-2.64	10.4	13	5.6	62.2	11	0.6	-1.54	1.1
2461	0	Placebo	4	SAM	SAM_Placebo_wk4	2461wk4	2461wk4_SAM_Placebo_wk4	Dantas_2C_A7_N709_S507_GCTACGCTAT_TACTCCTT_S8	1048923	16	1	7.3	75	-3.31	11.5	17	8.4	75.3	12.9	1.4	-1.6	1.71
3520	0	Placebo	4	SAM	SAM_Placebo_wk4	3520wk4	3520wk4_SAM_Placebo_wk4	Dantas_2C_A10_N709_S610_GCTACGCTAT_GTCTGAGG_S11	1176257	7	2	5	62.6	-3.05	10.2	8	5.2	62.8	10.3	0.1	-2.67	0.38
2451	0	Placebo	4	SAM	SAM_Placebo_wk4	2451wk4	2451wk4_SAM_Placebo_wk4	Dantas_PL5_A4_N709_S528_GCTACGCT_CGTCTATA_S5	1207990	31	1	7.3	73.7	-3.15	11.3	32	8.2	74	11.9	0.6	-1.74	1.41
3369	0	Placebo	4	SAM	SAM_Placebo_wk4	3369wk4	3369wk4_SAM_Placebo_wk4	Dantas_2C_A6_N709_S506_GCTACGCTAT_TATGCAGT_S7	1232647	8	1	5.8	63.5	-2.18	10.7	9	5.8	64	10.7	0	-2.41	-0.23
4320	0	Placebo	4	SAM	SAM_Placebo_wk4	4320wk4	4320wk4_SAM_Placebo_wk4	Dantas_2C_A1_N709_S501_GCTACGCTAT_GCGATCTA_S2	1509583	10	1	6.4	69	-3.14	11.6	11	7.3	70.5	13	1.4	-1.95	1.19
3570	0	Placebo	4	SAM	SAM_Placebo_wk4	3570wk4	3570wk4_SAM_Placebo_wk4	Dantas_2C_C9_N711_S509_AAGAGGCAAT_GAGTAGCC_S34	1511381	13	2	5.7	66	-2.86	11.4	14	6.2	66.5	12	0.6	-2.04	0.82
3451	0	Placebo	4	SAM	SAM_Placebo_wk4	3451wk4	3451wk4_SAM_Placebo_wk4	Dantas_PL7_A9_N709_S621_GCTACGCTAT_ACCTAGTA_S11	1755344	32	1	7.5	77	-3.62	11.4	33	9.6	77.5	13	1.6	-0.64	2.98
3486	0	Placebo	4	SAM	SAM_Placebo_wk4	3486wk4	3486wk4_SAM_Placebo_wk4	Dantas_PL7_A1_N709_S613_GCTACGCTAT_GGAGTTCC_S3	2038254	19	1	7	72	-2.99	11.3	20	8.3	72.5	12.2	0.9	-0.96	2.03
3404	0	Placebo	4	SAM	SAM_Placebo_wk4	3404wk4	3404wk4_SAM_Placebo_wk4	Dantas_PL5_D2_N712_S526_GTAGAGGA_CCGGTACG_S33	2095865	7	2	4.9	61	-2.55	11.4	8	5.4	61.5	12	0.6	-1.65	0.9
2633	0	Placebo	4	SAM	SAM_Placebo_wk4	2633wk4	2633wk4_SAM_Placebo_wk4	Dantas_PL7_A5_N709_S617_GCTACGCTAT_TGGCGGTC_S7	2563891	8	1	4	53	-0.02	10	9	4.8	53.5	11.5	1.5	1.67	1.69
2578	0	Placebo	4	SAM	SAM_Placebo_wk4	2578wk4	2578wk4_SAM_Placebo_wk4	Dantas_C12_N819_S536_AGGACCGCAT_TTAACCGA_S36	3120692	36	1	8	79.2	-3.32	11.7	37	9.8	79.2	12.6	0.9	-0.76	2.56
3497	0	Placebo	4	SAM	SAM_Placebo_wk4	3497wk4	3497wk4_SAM_Placebo_wk4	Dantas_PL7_B2_N710_S514_CGAGGCTGAT_CATGGCCA_S16	3355719	21	2	7	75	-3.12	11.7	22	8	75.5	12	0.3	-1.65	1.47
2497	0	Placebo	4	SAM	SAM_Placebo_wk4	2497wk4	2497wk4_SAM_Placebo_wk4	Dantas_2C_C11_N711_S611_AAGAGGCAAT_CGTAAGGA_S36	3553412	7	2	5.7	65	-2.48	11.1	8	5.9	65	11	-0.1	-2.07	0.41
3485	0	Placebo	4	SAM	SAM_Placebo_wk4	3485wk4	3485wk4_SAM_Placebo_wk4	Dantas_B8_N818_S532_TACCTGACAT_CAGTTTCA_S20	3581673	10	1	6.7	69.3	-2.65	10.9	11	7.5	69.8	11.5	0.6	-1.37	1.28
3589	0	Placebo	4	SAM	SAM_Placebo_wk4	3589wk4	3589wk4_SAM_Placebo_wk4	Dantas_PL5_C10_N711_S534_AAGAGGCA_TTGCATGT_S29	3649318	6	1	5.3	60.6	-1.85	11.3	7	5	60.6	10.8	-0.5	-2.59	-0.74
1516	0	Placebo	4	SAM	SAM_Placebo_wk4	1516wk4	1516wk4_SAM_Placebo_wk4	Dantas_PL7_E10_N713_S622_ATTGTAATAT_AACCGTGA_S54	3960235	10	2	4.9	60	-2.17	10.5	11	4.8	60	10.3	-0.2	-2.3	-0.13
3468	0	Placebo	4	SAM	SAM_Placebo_wk4	3468wk4	3468wk4_SAM_Placebo_wk4	Dantas_C4_N819_S528_AGGACCGCAT_CGTCTATA_S28	4177449	9	1	5.5	68	-4.58	10.5	10	6.6	68.5	11.5	1	-2.55	2.03
3438	0	Placebo	4	SAM	SAM_Placebo_wk4	3438wk4	3438wk4_SAM_Placebo_wk4	Dantas_2C_D11_N712_S611_GTAGAGGAAT_CGTAAGGA_S48	4311363	10	1	5.3	65	-3.95	11.2	11	5.9	65.5	11.5	0.3	-2.84	1.11
3387	0	Placebo	4	SAM	SAM_Placebo_wk4	3387wk4	3387wk4_SAM_Placebo_wk4	Dantas_2C_C6_N711_S506_AAGAGGCAAT_TATGCAGT_S31	4658262	6	2	4.3	61	-4.02	10.8	7	4.8	61.3	11	0.2	-2.95	1.07
3431	0	Placebo	4	SAM	SAM_Placebo_wk4	3431wk4	3431wk4_SAM_Placebo_wk4	Dantas_1B_F3_N706_S527_TAGGCATGAT_CCGTCATC_S64	4795130	10	2	5.4	63	-2.31	11.2	11	5.8	63.5	11.6	0.4	-1.68	0.63
1626	0	Placebo	4	SAM	SAM_Placebo_wk4	1626wk4	1626wk4_SAM_Placebo_wk4	Dantas_PL7_B5_N710_S617_CGAGGCTGAT_TGGCGGTC_S19	5021516	7	2	5.1	60.4	-1.79	11	8	5.6	60.4	11.8	0.8	-0.72	1.07
3368	0	Placebo	4	SAM	SAM_Placebo_wk4	3368wk4	3368wk4_SAM_Placebo_wk4	Dantas_PL7_B7_N710_S519_CGAGGCTGAT_ATGTCAAT_S21	5064830	8	1	5.2	64	-3.78	11	9	5.9	64.5	11.2	0.2	-2.41	1.37
3418	0	Placebo	4	SAM	SAM_Placebo_wk4	3418wk4	3418wk4_SAM_Placebo_wk4	Dantas_PL6_E10_N821_S610_CACGAGTT_GTCTGAGG_S45	5633711	40	1	7.5	77.6	-3.75	11	41	7.5	78	11.2	0.2	-3.83	-0.08
3403	0	Placebo	4	SAM	SAM_Placebo_wk4	3403wk4	3403wk4_SAM_Placebo_wk4	Dantas_PL5_D1_N712_S525_GTAGAGGA_GAATTCAG_S32	5678218	7	2	5.1	60	-1.59	10.6	8	5.3	60.5	10.8	0.2	-1.39	0.2
3379	0	Placebo	4	SAM	SAM_Placebo_wk4	3379wk4	3379wk4_SAM_Placebo_wk4	Dantas_2C_B6_N710_S506_CGAGGCTGAT_TATGCAGT_S19	5705979	21	2	7.3	73.2	-2.15	11	22	7.9	73.5	11.4	0.4	-1.3	0.85
1539	0	Placebo	4	SAM	SAM_Placebo_wk4	1539wk4	1539wk4_SAM_Placebo_wk4	Dantas_2C_C8_N711_S508_AAGAGGCAAT_AGGCTTAG_S33	6191203	29	1	8.1	81.7	-3.73	11.2	30	8.8	82	11.4	0.2	-2.78	0.95
3443	0	Placebo	4	SAM	SAM_Placebo_wk4	3443wk4	3443wk4_SAM_Placebo_wk4	Dantas_B3_N818_S527_TACCTGACAT_CCGTCATC_S15	6260515	7	1	5	61.7	-3.2	11	8	5.5	62.2	11.1	0.1	-2.23	0.97
3422	0	Placebo	4	SAM	SAM_Placebo_wk4	3422wk4	3422wk4_SAM_Placebo_wk4	Dantas_PL5_D5_N712_S529_GTAGAGGA_TCAATGAC_S36	6291453	11	2	5.3	62.5	-2.31	11	12	5.7	63	11.5	0.5	-1.68	0.63
2550	0	Placebo	4	SAM	SAM_Placebo_wk4	2550wk4	2550wk4_SAM_Placebo_wk4	Dantas_2C_E5_N713_S505_ATTGTAATAT_CTCCTTAC_S54	6295006	16	2	7	75	-3.12	11.5	17	8	75	12.8	1.3	-1.53	1.59
3465	0	Placebo	4	SAM	SAM_Placebo_wk4	3465wk4	3465wk4_SAM_Placebo_wk4	Dantas_1B_F8_N706_S532_TAGGCATGAT_CAGTTTCA_S69	6874306	7	2	5.4	64.6	-2.97	10.8	8	6.5	65	11.8	1	-0.95	2.02
2509	0	Placebo	4	SAM	SAM_Placebo_wk4	2509wk4	2509wk4_SAM_Placebo_wk4	Dantas_2C_D3_N712_S503_GTAGAGGAAT_AGAGGATA_S40	6886159	14	1	6.2	68.5	-3.35	12.2	15	8	69	13.8	1.6	-0.3	3.05
4384	0	Placebo	4	SAM	SAM_Placebo_wk4	4384wk4	4384wk4_SAM_Placebo_wk4	Dantas_PL5_E6_N713_S530_ATTGTAAT_AACGATGC_S49	7500783	11	2	5.4	65	-3.12	11.2	12	6.4	65.5	12.5	1.3	-1.31	1.81
3440	0	Placebo	4	SAM	SAM_Placebo_wk4	3440wk4	3440wk4_SAM_Placebo_wk4	Dantas_B12_N818_S536_TACCTGACAT_TTAACCGA_S24	7829565	8	2	4.5	59.5	-2.8	10	9	5.2	60	10.9	0.9	-1.37	1.43
3426	0	Placebo	4	SAM	SAM_Placebo_wk4	3426wk4	3426wk4_SAM_Placebo_wk4	Dantas_PL5_D9_N712_S533_GTAGAGGA_TGTGATTG_S40	7987448	24	1	7.9	75.6	-2.64	11.1	25	9.6	76	12.5	1.4	-0.3	2.34
2479	0	Placebo	4	SAM	SAM_Placebo_wk4	2479wk4	2479wk4_SAM_Placebo_wk4	Dantas_PL7_G5_N815_S617_ACCGATCGAT_TGGCGGTC_S72	8259936	29	1	7	76	-4.2	11.6	30	7.5	76	11.5	-0.1	-3.4	0.8
3498	0	Placebo	4	SAM	SAM_Placebo_wk4	3498wk4	3498wk4_SAM_Placebo_wk4	Dantas_PL5_E8_N713_S532_ATTGTAAT_CAGTTTCA_S51	8360333	16	1	7.7	77	-3.15	11.4	17	9.3	77.5	12.5	1.1	-0.87	2.28
2619	0	Placebo	4	SAM	SAM_Placebo_wk4	2619wk4	2619wk4_SAM_Placebo_wk4	Dantas_1B_E10_N705_S534_GGACTCCTAT_TTGCATGT_S59	8373246	13	1	6.1	68	-3.38	11.2	14	7.3	68.5	12.2	1	-1.26	2.12
3614	0	Placebo	4	SAM	SAM_Placebo_wk4	3614wk4	3614wk4_SAM_Placebo_wk4	Dantas_2C_D6_N712_S506_GTAGAGGAAT_TATGCAGT_S43	8606525	19	1	7.2	72.5	-2.78	11.3	20	7.7	72.5	12.2	0.9	-1.91	0.87
3371	0	Placebo	4	SAM	SAM_Placebo_wk4	3371wk4	3371wk4_SAM_Placebo_wk4	Dantas_PL7_G1_N815_S613_ACCGATCGAT_GGAGTTCC_S68	8734868	10	1	5.9	67	-3.43	10.8	11	7.2	67.5	11.5	0.7	-1.07	2.36
2520	0	Placebo	4	SAM	SAM_Placebo_wk4	2520wk4	2520wk4_SAM_Placebo_wk4	Dantas_PL5_D8_N712_S532_GTAGAGGA_CAGTTTCA_S39	9503524	24	1	6	66.2	-3.19	11.4	25	7.3	66.3	12.5	1.1	-0.72	2.47
4461	0	Placebo	4	SAM	SAM_Placebo_wk4	4461wk4	4461wk4_SAM_Placebo_wk4	Dantas_PL5_E4_N713_S528_ATTGTAAT_CGTCTATA_S47	10165298	24	1	7.8	79.3	-3.65	11.4	25	9.7	71.3	13	1.6	1.07	4.72
4592	0	Placebo	8	SAM	SAM_Placebo_wk8	4592wk8	4592wk8_SAM_Placebo_wk8	Dantas_2C_E12_N713_S512_ATTGTAATAT_CCACGCGT_S61	1574708	21	2	7.2	73.3	-2.34	11.4	23	NA	NA	NA	NA	NA	NA
3451	0	Placebo	8	SAM	SAM_Placebo_wk8	3451wk8	3451wk8_SAM_Placebo_wk8	Dantas_PL7_A10_N709_S622_GCTACGCTAT_AACCGTGA_S12	1804622	32	1	7.5	77	-3.62	11.4	34	9.8	78	12.4	1	-0.5	3.12
3486	0	Placebo	8	SAM	SAM_Placebo_wk8	3486wk8	3486wk8_SAM_Placebo_wk8	Dantas_PL7_A2_N709_S514_GCTACGCTAT_CATGGCCA_S4	1913087	19	1	7	72	-2.99	11.3	21	8	72.5	12	0.7	-1.43	1.56
2633	0	Placebo	8	SAM	SAM_Placebo_wk8	2633wk8	2633wk8_SAM_Placebo_wk8	Dantas_PL7_A6_N709_S618_GCTACGCTAT_CCATCTTA_S8	2043342	8	1	4	53	-0.02	10	10	5.4	54	11.8	1.8	2.61	2.63
2619	0	Placebo	8	SAM	SAM_Placebo_wk8	2619wk8	2619wk8_SAM_Placebo_wk8	Dantas_1B_E11_N705_S535_GGACTCCTAT_GGCGCGAT_S60	2106602	13	1	6.1	68	-3.38	11.2	15	7.7	68.5	12.6	1.4	-0.59	2.79
3485	0	Placebo	8	SAM	SAM_Placebo_wk8	3485wk8	3485wk8_SAM_Placebo_wk8	Dantas_B9_N818_S533_TACCTGACAT_TGTGATTG_S21	2951943	10	1	6.7	69.3	-2.65	10.9	12	8.1	70	12	1.1	-0.48	2.17
3497	0	Placebo	8	SAM	SAM_Placebo_wk8	3497wk8	3497wk8_SAM_Placebo_wk8	Dantas_PL7_B3_N710_S615_CGAGGCTGAT_AATCTCTC_S17	3016887	21	2	7	75	-3.12	11.7	23	8.8	75.5	12.4	0.7	-0.55	2.57
2461	0	Placebo	8	SAM	SAM_Placebo_wk8	2461wk8	2461wk8_SAM_Placebo_wk8	Dantas_PL7_C2_N711_S514_AAGAGGCAAT_CATGGCCA_S27	3128755	16	1	7.3	75	-3.31	11.5	18	8.5	76	13	1.5	-1.63	1.68
4452	0	Placebo	8	SAM	SAM_Placebo_wk8	4452wk8	4452wk8_SAM_Placebo_wk8	Dantas_C9_N819_S533_AGGACCGCAT_TGTGATTG_S33	3993023	22	2	6.7	66.8	-1.24	11.1	24	7	67.3	12	0.9	-1.13	0.11
2430	0	Placebo	8	SAM	SAM_Placebo_wk8	2430wk8	2430wk8_SAM_Placebo_wk8	Dantas_2C_F8_N814_S508_GATCATTCAT_AGGCTTAG_S69	4190548	7	2	4.9	63.1	-3.48	10	9	4.8	63.5	9.8	-0.2	-3.86	-0.38
2451	0	Placebo	8	SAM	SAM_Placebo_wk8	2451wk8	2451wk8_SAM_Placebo_wk8	Dantas_A2_N717_S526_TTCTTCTAAT_CCGGTACG_S2	4239232	31	1	7.3	73.7	-3.15	11.3	33	8	74.5	11.7	0.4	-2.19	0.96
3363	0	Placebo	8	SAM	SAM_Placebo_wk8	3363wk8	3363wk8_SAM_Placebo_wk8	Dantas_PL5_E12_N713_S536_ATTGTAAT_TTAACCGA_S55	4242018	6	2	4.9	59	-1.53	11.3	8	5.2	60	11.7	0.4	-1.37	0.16
3383	0	Placebo	8	SAM	SAM_Placebo_wk8	3383wk8	3383wk8_SAM_Placebo_wk8	Dantas_A5_N717_S529_TTCTTCTAAT_TCAATGAC_S5	4521262	16	2	6.6	71.8	-2.98	11.4	18	7.5	72.5	12.1	0.7	-1.65	1.33
3443	0	Placebo	8	SAM	SAM_Placebo_wk8	3443wk8	3443wk8_SAM_Placebo_wk8	Dantas_B4_N818_S528_TACCTGACAT_CGTCTATA_S16	4580576	7	1	5	61.7	-3.2	11	9	6	63	11.9	0.9	-1.51	1.69
3431	0	Placebo	8	SAM	SAM_Placebo_wk8	3431wk8	3431wk8_SAM_Placebo_wk8	Dantas_1B_F4_N706_S528_TAGGCATGAT_CGTCTATA_S65	4656986	10	2	5.4	63	-2.31	11.2	12	6	64	11.8	0.6	-1.49	0.82
3379	0	Placebo	8	SAM	SAM_Placebo_wk8	3379wk8	3379wk8_SAM_Placebo_wk8	Dantas_PL7_C3_N711_S615_AAGAGGCAAT_AATCTCTC_S28	5657917	21	2	7.3	73.2	-2.15	11	23	8.5	74	12.1	1.1	-0.59	1.56
2448	0	Placebo	8	SAM	SAM_Placebo_wk8	2448wk8	2448wk8_SAM_Placebo_wk8	Dantas_PL7_C1_N711_S613_AAGAGGCAAT_GGAGTTCC_S26	5681644	6	1	5.4	63.3	-3.01	11.4	8	5.3	63.7	10.8	-0.6	-3.42	-0.41
3368	0	Placebo	8	SAM	SAM_Placebo_wk8	3368wk8	3368wk8_SAM_Placebo_wk8	Dantas_PL7_B8_N710_S620_CGAGGCTGAT_AGTTGGCT_S22	5701304	8	1	5.2	64	-3.78	11	10	6	65	11.3	0.3	-2.41	1.37
3371	0	Placebo	8	SAM	SAM_Placebo_wk8	3371wk8	3371wk8_SAM_Placebo_wk8	Dantas_A3_N717_S527_TTCTTCTAAT_CCGTCATC_S3	5946089	10	1	5.9	67	-3.43	10.8	12	7.3	68.5	11.5	0.7	-1.26	2.17
3468	0	Placebo	8	SAM	SAM_Placebo_wk8	3468wk8	3468wk8_SAM_Placebo_wk8	Dantas_C5_N819_S529_AGGACCGCAT_TCAATGAC_S29	5982873	9	1	5.5	68	-4.58	10.5	11	7	69	12	1.5	-1.97	2.61
3418	0	Placebo	8	SAM	SAM_Placebo_wk8	3418wk8	3418wk8_SAM_Placebo_wk8	Dantas_PL6_E11_N821_S611_CACGAGTT_CGTAAGGA_S46	6167999	40	1	7.5	77.6	-3.75	11	42	9.1	78.5	12.2	1.2	-1.52	2.23
3448	0	Placebo	8	SAM	SAM_Placebo_wk8	3448wk8	3448wk8_SAM_Placebo_wk8	Dantas_PL7_D4_N712_S616_GTAGAGGAAT_TAACCGCG_S39	6180101	21	2	5.6	69.6	-4.17	9.5	23	7.3	70.5	11.9	2.4	-1.4	2.77
3465	0	Placebo	8	SAM	SAM_Placebo_wk8	3465wk8	3465wk8_SAM_Placebo_wk8	Dantas_1B_F9_N706_S533_TAGGCATGAT_TGTGATTG_S70	6186518	7	2	5.4	64.6	-2.97	10.8	9	6.5	66	11.8	1	-1.31	1.66
3589	0	Placebo	8	SAM	SAM_Placebo_wk8	3589wk8	3589wk8_SAM_Placebo_wk8	Dantas_A8_N717_S532_TTCTTCTAAT_CAGTTTCA_S8	7462539	6	1	5.3	60.6	-1.85	11.3	8	5.4	60.6	10.9	-0.4	-1.61	0.24
4461	0	Placebo	8	SAM	SAM_Placebo_wk8	4461wk8	4461wk8_SAM_Placebo_wk8	Dantas_PL7_D5_N712_S617_GTAGAGGAAT_TGGCGGTC_S40	7714240	24	1	7.8	79.3	-3.65	11.4	26	10.2	71.8	13.3	1.9	1.51	5.16
3440	0	Placebo	8	SAM	SAM_Placebo_wk8	3440wk8	3440wk8_SAM_Placebo_wk8	Dantas_C1_N819_S525_AGGACCGCAT_GAATTCAG_S25	8874565	8	2	4.5	59.5	-2.8	10	10	5.8	61	11.9	1.9	-0.61	2.19
3422	0	Placebo	8	SAM	SAM_Placebo_wk8	3422wk8	3422wk8_SAM_Placebo_wk8	Dantas_PL7_D1_N712_S613_GTAGAGGAAT_GGAGTTCC_S36	12139314	11	2	5.3	62.5	-2.31	11	13	5.8	64	11.7	0.7	-1.88	0.43
7008	NA	SAMcontrol	104	SAMcontrol	SAMcontrol_NA_wk104	7008yr2	7008yr2_SAMcontrol_NA_wk104	Dantas_E11_N821_S535_CACGAGTTAT_GGCGCGAT_S55	3237926							24	NA	NA	12.2	NA	-3.55	NA	24		2	7.4	-3.69	79	-2.09	-3.55		12.2
7005	NA	SAMcontrol	104	SAMcontrol	SAMcontrol_NA_wk104	7005yr2	7005yr2_SAMcontrol_NA_wk104	Dantas_PL6_F11_N822_S611_CCACGGCC_CGTAAGGA_S58	3416787							15	NA	NA	11.7	NA	-3.32	NA	15		1	6.6	-3.91	70.7	-3.07	-3.32		11.7
7002	NA	SAMcontrol	104	SAMcontrol	SAMcontrol_NA_wk104	7002yr2	7002yr2_SAMcontrol_NA_wk104	Dantas_PL5_G7_N815_S531_ACCGATCG_GTCAACCT_S66	3914093							11	NA	NA	11.2	NA	-2.89	NA	11		1	6.4	-3.45	68.3	-2.38	-2.89		11.2
7003	NA	SAMcontrol	104	SAMcontrol	SAMcontrol_NA_wk104	7003yr2	7003yr2_SAMcontrol_NA_wk104	Dantas_PL6_F4_N822_S504_CCACGGCC_TCTACTCT_S62	4000803							8	NA	NA	12.3	NA	-3.25	NA	8		1	6.2	-2.98	68.2	-0.78	-3.25		12.3
7004	NA	SAMcontrol	104	SAMcontrol	SAMcontrol_NA_wk104	7004yr2	7004yr2_SAMcontrol_NA_wk104	Dantas_PL6_F5_N822_S505_CCACGGCC_CTCCTTAC_S63	7899780							10	NA	NA	11.6	NA	-3.21	NA	10		2	5.7	-3.33	67	-1.53	-3.21		11.6
7001	NA	SAMcontrol	104	SAMcontrol	SAMcontrol_NA_wk104	7001yr2	7001yr2_SAMcontrol_NA_wk104	Dantas_PL5_G6_N815_S530_ACCGATCG_AACGATGC_S65	9544970							6	NA	NA	11.4	NA	-3.12	NA	6		2	5.4	-2.5	65	-0.02	-3.12		11.4
