# Supplementary material for: Effect of amoxicillin on the gut microbiome of children with severe acute malnutrition in Madarounfa, Niger: a retrospective metagenomic analysis of a placebo-controlled trial
Source: Lancet Microbe. 2023 Nov;4(11):e931–42. doi: 10.1016/S2666-5247(23)00213-6 (PMC10620469; doi:10.1016/S2666-5247(23)00213-6)
Supplement: Supplementary appendix 3 [file mmc3.xlsx]

## Sheet: 1) Table
pairwise.wilcox.test(metadatatime0$BAGE, metadatatime0$Treatment)						amoxicillin n	placebo n
#p = 0.87						35	32
chisq.test(metadatatime0$BSEX, metadatatime0$Treatment)
#p=0.258
pairwise.wilcox.test(metadatatime0$BMUAC, metadatatime0$Treatment)
#p=0.43
pairwise.wilcox.test(metadatatime0$BWFHZ, metadatatime0$Treatment)
#p=0.73
pairwise.wilcox.test(metadatatime1$visAge, metadatatime1$Treatment)						amoxicillin n	placebo n
#p = 0.75						39	35
chisq.test(metadatatime1$BSEX, metadatatime1$Treatment)
#p=0.2291
pairwise.wilcox.test(metadatatime1$visdelMUAC, metadatatime1$Treatment)
#p=0.02
pairwise.wilcox.test(metadatatime1$visWHZ, metadatatime1$Treatment)
#p=0.23
pairwise.wilcox.test(metadatatime1$visdelWHZ, metadatatime1$Treatment)
#p=0.02
pairwise.wilcox.test(metadatatime4$visAge, metadatatime4$Treatment)						amoxicillin n	placebo n
#p = 0.82						35	43
chisq.test(metadatatime4$BSEX, metadatatime4$Treatment)
#p=0.1162
pairwise.wilcox.test(as.numeric(metadatatime4$visMUAC), metadatatime4$Treatment)
#p=0.21
pairwise.wilcox.test(metadatatime4$visWHZ, metadatatime4$Treatment)
#p=0.43
pairwise.wilcox.test(as.numeric(metadatatime4$visdelMUAC), metadatatime4$Treatment)
#p=0.44
pairwise.wilcox.test(as.numeric(metadatatime4$visdelWHZ), metadatatime4$Treatment)
#p=0.27
pairwise.wilcox.test(metadatatime8$visAge, metadatatime8$Treatment)
#p = 0.37
chisq.test(metadatatime8$BSEX, metadatatime8$Treatment)
#p=0.6855
pairwise.wilcox.test(as.numeric(metadatatime8$visMUAC), metadatatime8$Treatment, na.rm = TRUE)
#p=6.4e-6
pairwise.wilcox.test(metadatatime8$visWHZ, metadatatime8$Treatment, na.rm = TRUE)
#0.024
pairwise.wilcox.test(as.numeric(metadatatime8$visdelMUAC), metadatatime8$Treatment, na.rm = TRUE)
#p=0.018
pairwise.wilcox.test(metadatatime8$visdelWHZ, metadatatime8$Treatment, na.rm = TRUE)
#0.04
pairwise.wilcox.test(metadatatime12$visAge, metadatatime12$Treatment)
#p = 0.04
chisq.test(metadatatime12$BSEX, metadatatime12$Treatment)
#p=.736
pairwise.wilcox.test(as.numeric(metadatatime12$visMUAC), metadatatime12$Treatment)
#p=0.017
pairwise.wilcox.test(metadatatime12$visWHZ, metadatatime12$Treatment)
#p=0.46
pairwise.wilcox.test(as.numeric(metadatatime12$visdelMUAC), metadatatime12$Treatment)
#p=0.18
pairwise.wilcox.test(metadatatime12$visdelWHZ, metadatatime12$Treatment)
#p=0.093
pairwise.wilcox.test(as.numeric(metadatatime104amoxpla$SAGE), metadatatime104amoxpla$Treatment)
#p=0.57
pairwise.wilcox.test(as.numeric(metadatatime104amoxpla$visdelMUAC), metadatatime104amoxpla$Treatment)
#p=0.44
pairwise.wilcox.test(metadatatime104amoxpla$visMUAC, metadatatime104amoxpla$Treatment)
#p=0.22
pairwise.wilcox.test(metadatatime104amoxpla$visdelWHZ, metadatatime104amoxpla$Treatment)
#p=0.38
pairwise.wilcox.test(metadatatime104amoxpla$visWHZ, metadatatime104amoxpla$Treatment)
#p=0.49

## Sheet: 2) Fig.2
2A: Richness
Description	lsmean	SE	df	lower.CL	upper.CL
Healthy_NA_wk104	41.3	2.76	269	35.9	46.7
SAM_Amoxicillin_wk0	37.6	2.57	398	32.6	42.7
SAM_Amoxicillin_wk1	27.7	2.47	384	22.9	32.6
SAM_Amoxicillin_wk104	60.7	3.02	411	54.7	66.6
SAM_Amoxicillin_wk12	40.3	2.43	376	35.5	45.1
SAM_Amoxicillin_wk4	35.7	2.56	397	30.7	40.7
SAM_Amoxicillin_wk8	36.7	2.69	411	31.4	42
SAM_Placebo_wk0	27.8	2.65	410	22.6	33
SAM_Placebo_wk1	35.2	2.61	409	30.1	40.3
SAM_Placebo_wk104	36.9	3.78	369	29.4	44.3
SAM_Placebo_wk12	31.8	2.59	406	26.7	36.8
SAM_Placebo_wk4	35.1	2.36	387	30.5	39.8
SAM_Placebo_wk8	34.7	2.79	414	29.2	40.2
SAMcontrol_NA_wk104	35.2	6.95	269	21.5	48.8
contrast TUKEY	Estimate	SD	Lower 95% CI	Upper 95% CI	Df	t.ratio	p.value	Sig
nonSAM_NA_wk104 - SAM_Amoxicillin_wk0	3.6464	3.77	-3.8936	11.1864	335	0.968	0.9995
nonSAM_NA_wk104 - SAM_Amoxicillin_wk1	13.5491	3.7	6.1491	20.9491	322	3.658	0.0204
nonSAM_NA_wk104 - SAM_Amoxicillin_wk104	-19.3613	4.09	-27.5413	-11.1813	383	-4.732	0.0003
nonSAM_NA_wk104 - SAM_Amoxicillin_wk12	0.9913	3.67	-6.3487	8.3313	317	0.27	1
nonSAM_NA_wk104 - SAM_Amoxicillin_wk4	5.5797	3.77	-1.9603	13.1197	333	1.481	0.9702
nonSAM_NA_wk104 - SAM_Amoxicillin_wk8	4.5545	3.86	-3.1655	12.2745	352	1.181	0.9961
nonSAM_NA_wk104 - SAM_Placebo_wk0	13.4803	3.83	5.8203	21.1403	349	3.521	0.0318
nonSAM_NA_wk104 - SAM_Placebo_wk1	6.0857	3.8	-1.5143	13.6857	346	1.602	0.9447
nonSAM_NA_wk104 - SAM_Placebo_wk104	4.3985	4.68	-4.9615	13.7585	414	0.939	0.9996
nonSAM_NA_wk104 - SAM_Placebo_wk12	9.5325	3.78	1.9725	17.0925	342	2.52	0.3977
nonSAM_NA_wk104 - SAM_Placebo_wk4	6.1457	3.63	-1.1143	13.4057	321	1.692	0.9174
nonSAM_NA_wk104 - SAM_Placebo_wk8	6.5769	3.93	-1.2831	14.4369	369	1.675	0.9236
nonSAM_NA_wk104 - SAMcontrol_NA_wk104	6.1228	7.48	-8.8372	21.0828	269	0.819	0.9999
SAM_Amoxicillin_wk0 - SAM_Amoxicillin_wk1	9.9027	2.73	4.4427	15.3627	255	3.624	0.0236
SAM_Amoxicillin_wk0 - SAM_Amoxicillin_wk104	-23.0077	3.08	-29.1677	-16.8477	232	-7.458	<.0001
SAM_Amoxicillin_wk0 - SAM_Amoxicillin_wk12	-2.6551	2.81	-8.2751	2.9649	275	-0.944	0.9996
SAM_Amoxicillin_wk0 - SAM_Amoxicillin_wk4	1.9333	2.85	-3.7667	7.6333	262	0.677	1
SAM_Amoxicillin_wk0 - SAM_Amoxicillin_wk8	0.9081	2.92	-4.9319	6.7481	246	0.311	1
SAM_Amoxicillin_wk0 - SAM_Placebo_wk0	9.8339	3.69	2.4539	17.2139	405	2.665	0.3034
SAM_Amoxicillin_wk0 - SAM_Placebo_wk1	2.4392	3.66	-4.8808	9.7592	404	0.667	1
SAM_Amoxicillin_wk0 - SAM_Placebo_wk104	0.7521	4.57	-8.3879	9.8921	402	0.164	1
SAM_Amoxicillin_wk0 - SAM_Placebo_wk12	5.8861	3.64	-1.3939	13.1661	402	1.615	0.9414
SAM_Amoxicillin_wk0 - SAM_Placebo_wk4	2.4993	3.49	-4.4807	9.4793	393	0.717	1
SAM_Amoxicillin_wk0 - SAM_Placebo_wk8	2.9305	3.79	-4.6495	10.5105	412	0.773	1
SAM_Amoxicillin_wk0 - SAMcontrol_NA_wk104	2.4764	7.41	-12.3436	17.2964	285	0.334	1
SAM_Amoxicillin_wk1 - SAM_Amoxicillin_wk104	-32.9104	3.17	-39.2504	-26.5704	252	-10.397	<.0001
SAM_Amoxicillin_wk1 - SAM_Amoxicillin_wk12	-12.5578	2.78	-18.1178	-6.9978	290	-4.513	0.0008
SAM_Amoxicillin_wk1 - SAM_Amoxicillin_wk4	-7.9694	2.84	-13.6494	-2.2894	277	-2.804	0.2285
SAM_Amoxicillin_wk1 - SAM_Amoxicillin_wk8	-8.9946	2.89	-14.7746	-3.2146	257	-3.112	0.1089
SAM_Amoxicillin_wk1 - SAM_Placebo_wk0	-0.0688	3.62	-7.3088	7.1712	400	-0.019	1
SAM_Amoxicillin_wk1 - SAM_Placebo_wk1	-7.4635	3.59	-14.6435	-0.2835	399	-2.078	0.7164
SAM_Amoxicillin_wk1 - SAM_Placebo_wk104	-9.1506	4.52	-18.1906	-0.1106	404	-2.025	0.7514
SAM_Amoxicillin_wk1 - SAM_Placebo_wk12	-4.0166	3.58	-11.1766	3.1434	397	-1.123	0.9977
SAM_Amoxicillin_wk1 - SAM_Placebo_wk4	-7.4034	3.42	-14.2434	-0.5634	385	-2.167	0.6534
SAM_Amoxicillin_wk1 - SAM_Placebo_wk8	-6.9722	3.73	-14.4322	0.4878	409	-1.87	0.8417
SAM_Amoxicillin_wk1 - SAMcontrol_NA_wk104	-7.4263	7.37	-22.1663	7.3137	282	-1.007	0.9992
SAM_Amoxicillin_wk104 - SAM_Amoxicillin_wk12	20.3526	3.2	13.9526	26.7526	263	6.358	<.0001
SAM_Amoxicillin_wk104 - SAM_Amoxicillin_wk4	24.941	3.26	18.421	31.461	256	7.647	<.0001
SAM_Amoxicillin_wk104 - SAM_Amoxicillin_wk8	23.9159	3.3	17.3159	30.5159	243	7.238	<.0001
SAM_Amoxicillin_wk104 - SAM_Placebo_wk0	32.8416	4.02	24.8016	40.8816	414	8.17	<.0001
SAM_Amoxicillin_wk104 - SAM_Placebo_wk1	25.447	3.99	17.467	33.427	414	6.376	<.0001
SAM_Amoxicillin_wk104 - SAM_Placebo_wk104	23.7598	4.84	14.0798	33.4398	390	4.907	0.0001
SAM_Amoxicillin_wk104 - SAM_Placebo_wk12	28.8938	3.98	20.9338	36.8538	414	7.265	<.0001
SAM_Amoxicillin_wk104 - SAM_Placebo_wk4	25.507	3.83	17.847	33.167	413	6.655	<.0001
SAM_Amoxicillin_wk104 - SAM_Placebo_wk8	25.9382	4.11	17.7182	34.1582	412	6.304	<.0001
SAM_Amoxicillin_wk104 - SAMcontrol_NA_wk104	25.4841	7.57	10.3441	40.6241	303	3.364	0.0526
SAM_Amoxicillin_wk12 - SAM_Amoxicillin_wk4	4.5884	2.83	-1.0716	10.2484	283	1.623	0.9388
SAM_Amoxicillin_wk12 - SAM_Amoxicillin_wk8	3.5632	2.82	-2.0768	9.2032	254	1.263	0.9926
SAM_Amoxicillin_wk12 - SAM_Placebo_wk0	12.489	3.59	5.309	19.669	398	3.474	0.0366
SAM_Amoxicillin_wk12 - SAM_Placebo_wk1	5.0944	3.56	-2.0256	12.2144	397	1.43	0.9779
SAM_Amoxicillin_wk12 - SAM_Placebo_wk104	3.4072	4.5	-5.5928	12.4072	404	0.758	1
SAM_Amoxicillin_wk12 - SAM_Placebo_wk12	8.5412	3.55	1.4412	15.6412	394	2.408	0.4762
SAM_Amoxicillin_wk12 - SAM_Placebo_wk4	5.1544	3.38	-1.6056	11.9144	381	1.523	0.9628
SAM_Amoxicillin_wk12 - SAM_Placebo_wk8	5.5856	3.7	-1.8144	12.9856	408	1.51	0.9654
SAM_Amoxicillin_wk12 - SAMcontrol_NA_wk104	5.1315	7.36	-9.5885	19.8515	281	0.697	1
SAM_Amoxicillin_wk4 - SAM_Amoxicillin_wk8	-1.0252	2.92	-6.8652	4.8148	251	-0.351	1
SAM_Amoxicillin_wk4 - SAM_Placebo_wk0	7.9006	3.69	0.5206	15.2806	405	2.142	0.6717
SAM_Amoxicillin_wk4 - SAM_Placebo_wk1	0.5059	3.66	-6.8141	7.8259	404	0.138	1
SAM_Amoxicillin_wk4 - SAM_Placebo_wk104	-1.1812	4.57	-10.3212	7.9588	402	-0.258	1
SAM_Amoxicillin_wk4 - SAM_Placebo_wk12	3.9528	3.64	-3.3272	11.2328	402	1.085	0.9984
SAM_Amoxicillin_wk4 - SAM_Placebo_wk4	0.566	3.48	-6.394	7.526	392	0.162	1
SAM_Amoxicillin_wk4 - SAM_Placebo_wk8	0.9972	3.79	-6.5828	8.5772	411	0.263	1
SAM_Amoxicillin_wk4 - SAMcontrol_NA_wk104	0.5431	7.4	-14.2569	15.3431	285	0.073	1
SAM_Amoxicillin_wk8 - SAM_Placebo_wk0	8.9258	3.78	1.3658	16.4858	410	2.362	0.5099
SAM_Amoxicillin_wk8 - SAM_Placebo_wk1	1.5311	3.75	-5.9689	9.0311	410	0.409	1
SAM_Amoxicillin_wk8 - SAM_Placebo_wk104	-0.156	4.64	-9.436	9.124	398	-0.034	1
SAM_Amoxicillin_wk8 - SAM_Placebo_wk12	4.978	3.73	-2.482	12.438	409	1.333	0.988
SAM_Amoxicillin_wk8 - SAM_Placebo_wk4	1.5911	3.58	-5.5689	8.7511	403	0.445	1
SAM_Amoxicillin_wk8 - SAM_Placebo_wk8	2.0224	3.88	-5.7376	9.7824	414	0.521	1
SAM_Amoxicillin_wk8 - SAMcontrol_NA_wk104	1.5683	7.45	-13.3317	16.4683	291	0.211	1
SAM_Placebo_wk0 - SAM_Placebo_wk1	-7.3947	3.04	-13.4747	-1.3147	282	-2.436	0.457
SAM_Placebo_wk0 - SAM_Placebo_wk104	-9.0818	3.87	-16.8218	-1.3418	245	-2.347	0.5218
SAM_Placebo_wk0 - SAM_Placebo_wk12	-3.9478	3.21	-10.3678	2.4722	320	-1.23	0.9943
SAM_Placebo_wk0 - SAM_Placebo_wk4	-7.3346	2.99	-13.3146	-1.3546	309	-2.453	0.4448
SAM_Placebo_wk0 - SAM_Placebo_wk8	-6.9034	3.31	-13.5234	-0.2834	293	-2.084	0.7116
SAM_Placebo_wk0 - SAMcontrol_NA_wk104	-7.3575	7.44	-22.2375	7.5225	290	-0.989	0.9994
SAM_Placebo_wk1 - SAM_Placebo_wk104	-1.6871	4.03	-9.7471	6.3729	265	-0.419	1
SAM_Placebo_wk1 - SAM_Placebo_wk12	3.4469	3.14	-2.8331	9.7269	315	1.098	0.9981
SAM_Placebo_wk1 - SAM_Placebo_wk4	0.06	2.97	-5.88	6	313	0.02	1
SAM_Placebo_wk1 - SAM_Placebo_wk8	0.4913	3.24	-5.9887	6.9713	289	0.152	1
SAM_Placebo_wk1 - SAMcontrol_NA_wk104	0.0372	7.42	-14.8028	14.8772	289	0.005	1
SAM_Placebo_wk104 - SAM_Placebo_wk12	5.134	4.19	-3.246	13.514	291	1.226	0.9944
SAM_Placebo_wk104 - SAM_Placebo_wk4	1.7471	4.01	-6.2729	9.7671	282	0.435	1
SAM_Placebo_wk104 - SAM_Placebo_wk8	2.1784	4.26	-6.3416	10.6984	276	0.511	1
SAM_Placebo_wk104 - SAMcontrol_NA_wk104	1.7243	7.91	-14.0957	17.5443	334	0.218	1
SAM_Placebo_wk12 - SAM_Placebo_wk4	-3.3868	2.92	-9.2268	2.4532	309	-1.161	0.9967
SAM_Placebo_wk12 - SAM_Placebo_wk8	-2.9556	3.16	-9.2756	3.3644	281	-0.935	0.9997
SAM_Placebo_wk12 - SAMcontrol_NA_wk104	-3.4097	7.41	-18.2297	11.4103	288	-0.46	1
SAM_Placebo_wk4 - SAM_Placebo_wk8	0.4313	2.98	-5.5287	6.3913	274	0.144	1
SAM_Placebo_wk4 - SAMcontrol_NA_wk104	-0.0229	7.34	-14.7029	14.6571	281	-0.003	1
SAM_Placebo_wk8 - SAMcontrol_NA_wk104	-0.4541	7.49	-15.4341	14.5259	297	-0.061	1
2B Shannon Diversity
Description	lsmean	SE	df	lower.CL	upper.CL
Healthy_NA_wk104	1.98	0.112	299	1.76	2.2
SAM_Amoxicillin_wk0	2.18	0.108	408	1.97	2.39
SAM_Amoxicillin_wk1	1.55	0.104	398	1.35	1.75
SAM_Amoxicillin_wk104	2.61	0.13	405	2.35	2.87
SAM_Amoxicillin_wk12	2.11	0.101	393	1.91	2.31
SAM_Amoxicillin_wk4	2	0.108	407	1.79	2.22
SAM_Amoxicillin_wk8	2.1	0.115	414	1.88	2.33
SAM_Placebo_wk0	1.71	0.113	413	1.49	1.93
SAM_Placebo_wk1	2.05	0.111	412	1.83	2.27
SAM_Placebo_wk104	1.99	0.166	371	1.66	2.32
SAM_Placebo_wk12	1.94	0.11	411	1.72	2.15
SAM_Placebo_wk4	2.04	0.099	398	1.85	2.24
SAM_Placebo_wk8	2	0.12	412	1.76	2.23
SAMcontrol_NA_wk104	1.8	0.282	299	1.24	2.35
contrast TUKEY	Estimate	SD	Lower 95% CI	Upper 95% CI	Df	t.ratio	p.value
SAM_Amoxicillin_wk0 - SAM_Amoxicillin_wk1	0.6308	0.124	0.3828	0.8788	267	5.104	0.0001
SAM_Amoxicillin_wk1 - SAM_Amoxicillin_wk12	-0.56199	0.124	-0.80999	-0.31399	308	-4.515	0.0007
SAM_Amoxicillin_wk1 - SAM_Amoxicillin_wk8	-0.55472	0.131	-0.81672	-0.29272	271	-4.247	0.0024
SAM_Amoxicillin_wk104 - SAM_Amoxicillin_wk4	0.60538	0.147	0.31138	0.89938	271	4.106	0.0041
SAM_Amoxicillin_wk104 - SAM_Placebo_wk12	0.67186	0.17	0.33186	1.01186	413	3.949	0.0069
Healthy_NA_wk104 - SAM_Amoxicillin_wk104	-0.62596	0.172	-0.96996	-0.28196	401	-3.646	0.0208
SAM_Amoxicillin_wk1 - SAM_Amoxicillin_wk4	-0.45523	0.128	-0.71123	-0.19923	294	-3.568	0.0279
SAM_Amoxicillin_wk1 - SAM_Placebo_wk4	-0.49565	0.143	-0.78165	-0.20965	398	-3.459	0.0384
SAM_Amoxicillin_wk104 - SAM_Placebo_wk4	0.56496	0.164	0.23696	0.89296	414	3.455	0.0389
SAM_Amoxicillin_wk104 - SAM_Placebo_wk8	0.61114	0.177	0.25714	0.96514	409	3.455	0.0389
SAM_Amoxicillin_wk104 - SAM_Amoxicillin_wk12	0.49862	0.144	0.21062	0.78662	280	3.454	0.0403
SAM_Amoxicillin_wk104 - SAM_Amoxicillin_wk8	0.50589	0.15	0.20589	0.80589	257	3.373	0.0521
SAM_Amoxicillin_wk1 - SAM_Placebo_wk1	-0.49925	0.152	-0.80325	-0.19525	408	-3.294	0.0637
SAM_Amoxicillin_wk104 - SAM_Placebo_wk1	0.56136	0.171	0.21936	0.90336	413	3.286	0.0652
SAM_Amoxicillin_wk0 - SAM_Amoxicillin_wk104	-0.42981	0.141	-0.71181	-0.14781	240	-3.057	0.1262
SAM_Amoxicillin_wk0 - SAM_Placebo_wk0	0.46994	0.156	0.15794	0.78194	411	3.009	0.1393
SAM_Amoxicillin_wk104 - SAM_Placebo_wk104	0.62029	0.211	0.19829	1.04229	387	2.941	0.165
Healthy_NA_wk104 - SAM_Amoxicillin_wk1	0.43465	0.153	0.12865	0.74065	350	2.85	0.2052
SAM_Amoxicillin_wk1 - SAM_Placebo_wk8	-0.44947	0.158	-0.76547	-0.13347	413	-2.838	0.2098
SAM_Amoxicillin_wk12 - SAM_Placebo_wk0	0.40112	0.152	0.09712	0.70512	406	2.646	0.3147
SAM_Amoxicillin_wk104 - SAMcontrol_NA_wk104	0.81143	0.31	0.19143	1.43143	335	2.615	0.3352
SAM_Amoxicillin_wk1 - SAM_Placebo_wk12	-0.38875	0.151	-0.69075	-0.08675	406	-2.579	0.3576
SAM_Placebo_wk0 - SAM_Placebo_wk4	-0.33479	0.133	-0.60079	-0.06879	329	-2.517	0.3997
SAM_Placebo_wk0 - SAM_Placebo_wk1	-0.33838	0.136	-0.61038	-0.06638	298	-2.486	0.4216
SAM_Amoxicillin_wk8 - SAM_Placebo_wk0	0.39386	0.161	0.07186	0.71586	414	2.452	0.4442
SAM_Amoxicillin_wk1 - SAM_Placebo_wk104	-0.44032	0.196	-0.83232	-0.04832	400	-2.251	0.5923
SAM_Placebo_wk0 - SAM_Placebo_wk8	-0.28861	0.148	-0.58461	0.00739	315	-1.951	0.7967
SAM_Amoxicillin_wk4 - SAM_Placebo_wk0	0.29437	0.156	-0.01763	0.60637	410	1.886	0.8331
Healthy_NA_wk104 - SAM_Placebo_wk0	0.27379	0.159	-0.04421	0.59179	371	1.724	0.9062
SAM_Placebo_wk0 - SAM_Placebo_wk12	-0.22789	0.142	-0.51189	0.05611	342	-1.601	0.945
SAM_Placebo_wk0 - SAM_Placebo_wk104	-0.27946	0.175	-0.62946	0.07054	259	-1.593	0.9468
SAM_Amoxicillin_wk0 - SAM_Placebo_wk12	0.24205	0.154	-0.06595	0.55005	409	1.572	0.9524
SAM_Amoxicillin_wk0 - SAM_Amoxicillin_wk4	0.17557	0.129	-0.08243	0.43357	276	1.363	0.9852
SAM_Amoxicillin_wk0 - SAMcontrol_NA_wk104	0.38162	0.302	-0.22238	0.98562	316	1.264	0.9926
Healthy_NA_wk104 - SAM_Amoxicillin_wk0	-0.19615	0.156	-0.50815	0.11585	362	-1.26	0.9929
SAM_Amoxicillin_wk12 - SAM_Placebo_wk12	0.17324	0.149	-0.12476	0.47124	404	1.16	0.9968
SAM_Amoxicillin_wk0 - SAM_Placebo_wk8	0.18133	0.161	-0.14067	0.50333	414	1.123	0.9977
SAM_Amoxicillin_wk1 - SAM_Placebo_wk0	-0.16086	0.153	-0.46686	0.14514	408	-1.051	0.9988
SAM_Amoxicillin_wk12 - SAMcontrol_NA_wk104	0.3128	0.299	-0.2852	0.9108	311	1.045	0.9989
SAM_Amoxicillin_wk8 - SAM_Placebo_wk12	0.16597	0.158	-0.15003	0.48197	413	1.047	0.9989
SAM_Amoxicillin_wk8 - SAMcontrol_NA_wk104	0.30554	0.304	-0.30246	0.91354	322	1.005	0.9993
SAM_Amoxicillin_wk0 - SAM_Placebo_wk104	0.19048	0.198	-0.20552	0.58648	398	0.962	0.9995
SAM_Amoxicillin_wk0 - SAM_Placebo_wk4	0.13515	0.147	-0.15885	0.42915	404	0.921	0.9997
Healthy_NA_wk104 - SAM_Amoxicillin_wk12	-0.12733	0.151	-0.42933	0.17467	346	-0.843	0.9999
SAM_Amoxicillin_wk0 - SAM_Placebo_wk1	0.13156	0.155	-0.17844	0.44156	411	0.85	0.9999
SAM_Amoxicillin_wk1 - SAMcontrol_NA_wk104	-0.24918	0.3	-0.84918	0.35082	312	-0.83	0.9999
SAM_Amoxicillin_wk12 - SAM_Amoxicillin_wk4	0.10676	0.127	-0.14724	0.36076	300	0.842	0.9999
SAM_Placebo_wk1 - SAM_Placebo_wk12	0.1105	0.139	-0.1675	0.3885	335	0.793	0.9999
SAM_Placebo_wk1 - SAMcontrol_NA_wk104	0.25006	0.303	-0.35594	0.85606	319	0.826	0.9999
SAM_Placebo_wk12 - SAM_Placebo_wk4	-0.1069	0.13	-0.3669	0.1531	328	-0.824	0.9999
SAM_Placebo_wk4 - SAMcontrol_NA_wk104	0.24647	0.299	-0.35153	0.84447	311	0.825	0.9999
Healthy_NA_wk104 - SAM_Amoxicillin_wk4	-0.02058	0.156	-0.33258	0.29142	361	-0.132	1
Healthy_NA_wk104 - SAM_Amoxicillin_wk8	-0.12007	0.16	-0.44007	0.19993	378	-0.75	1
Healthy_NA_wk104 - SAM_Placebo_wk1	-0.06459	0.157	-0.37859	0.24941	370	-0.41	1
Healthy_NA_wk104 - SAM_Placebo_wk104	-0.00567	0.2	-0.40567	0.39433	413	-0.028	1
Healthy_NA_wk104 - SAM_Placebo_wk12	0.0459	0.157	-0.2681	0.3599	366	0.293	1
Healthy_NA_wk104 - SAM_Placebo_wk4	-0.061	0.149	-0.359	0.237	348	-0.408	1
Healthy_NA_wk104 - SAM_Placebo_wk8	-0.01482	0.164	-0.34282	0.31318	389	-0.09	1
Healthy_NA_wk104 - SAMcontrol_NA_wk104	0.18547	0.303	-0.42053	0.79147	299	0.612	1
SAM_Amoxicillin_wk0 - SAM_Amoxicillin_wk12	0.06882	0.126	-0.18318	0.32082	293	0.545	1
SAM_Amoxicillin_wk0 - SAM_Amoxicillin_wk8	0.07608	0.132	-0.18792	0.34008	259	0.575	1
SAM_Amoxicillin_wk12 - SAM_Amoxicillin_wk8	0.00726	0.128	-0.24874	0.26326	266	0.057	1
SAM_Amoxicillin_wk12 - SAM_Placebo_wk1	0.06274	0.15	-0.23726	0.36274	406	0.418	1
SAM_Amoxicillin_wk12 - SAM_Placebo_wk104	0.12167	0.194	-0.26633	0.50967	400	0.626	1
SAM_Amoxicillin_wk12 - SAM_Placebo_wk4	0.06634	0.142	-0.21766	0.35034	396	0.468	1
SAM_Amoxicillin_wk12 - SAM_Placebo_wk8	0.11251	0.157	-0.20149	0.42651	413	0.717	1
SAM_Amoxicillin_wk4 - SAM_Amoxicillin_wk8	-0.09949	0.132	-0.36349	0.16451	263	-0.753	1
SAM_Amoxicillin_wk4 - SAM_Placebo_wk1	-0.04402	0.155	-0.35402	0.26598	410	-0.285	1
SAM_Amoxicillin_wk4 - SAM_Placebo_wk104	0.01491	0.198	-0.38109	0.41091	398	0.075	1
SAM_Amoxicillin_wk4 - SAM_Placebo_wk12	0.06648	0.154	-0.24152	0.37448	409	0.432	1
SAM_Amoxicillin_wk4 - SAM_Placebo_wk4	-0.04042	0.147	-0.33442	0.25358	404	-0.276	1
SAM_Amoxicillin_wk4 - SAM_Placebo_wk8	0.00576	0.161	-0.31624	0.32776	414	0.036	1
SAM_Amoxicillin_wk4 - SAMcontrol_NA_wk104	0.20605	0.302	-0.39795	0.81005	316	0.683	1
SAM_Amoxicillin_wk8 - SAM_Placebo_wk1	0.05548	0.159	-0.26252	0.37348	413	0.348	1
SAM_Amoxicillin_wk8 - SAM_Placebo_wk104	0.1144	0.202	-0.2896	0.5184	394	0.567	1
SAM_Amoxicillin_wk8 - SAM_Placebo_wk4	0.05907	0.151	-0.24293	0.36107	411	0.39	1
SAM_Amoxicillin_wk8 - SAM_Placebo_wk8	0.10525	0.166	-0.22675	0.43725	414	0.635	1
SAM_Placebo_wk0 - SAMcontrol_NA_wk104	-0.08832	0.303	-0.69432	0.51768	320	-0.291	1
SAM_Placebo_wk1 - SAM_Placebo_wk104	0.05893	0.181	-0.30307	0.42093	284	0.325	1
SAM_Placebo_wk1 - SAM_Placebo_wk4	0.0036	0.132	-0.2604	0.2676	333	0.027	1
SAM_Placebo_wk1 - SAM_Placebo_wk8	0.04977	0.145	-0.24023	0.33977	308	0.344	1
SAM_Placebo_wk104 - SAM_Placebo_wk12	0.05157	0.187	-0.32243	0.42557	314	0.275	1
SAM_Placebo_wk104 - SAM_Placebo_wk4	-0.05533	0.18	-0.41533	0.30467	304	-0.307	1
SAM_Placebo_wk104 - SAM_Placebo_wk8	-0.00916	0.191	-0.39116	0.37284	299	-0.048	1
SAM_Placebo_wk104 - SAMcontrol_NA_wk104	0.19114	0.327	-0.46286	0.84514	363	0.585	1
SAM_Placebo_wk12 - SAM_Placebo_wk8	-0.06073	0.142	-0.34473	0.22327	298	-0.428	1
SAM_Placebo_wk12 - SAMcontrol_NA_wk104	0.13957	0.302	-0.46443	0.74357	318	0.462	1
SAM_Placebo_wk4 - SAM_Placebo_wk8	0.04617	0.134	-0.22183	0.31417	290	0.344	1
SAM_Placebo_wk8 - SAMcontrol_NA_wk104	0.20029	0.306	-0.41171	0.81229	327	0.654	1
SAM_Amoxicillin_wk1 - SAM_Amoxicillin_wk104	-1.06061	0.143	-1.34661	-0.77461	266	-7.403	<.0001
SAM_Amoxicillin_wk104 - SAM_Placebo_wk0	0.89975	0.172	0.55575	1.24375	413	5.228	<.0001
2C PCOA
adonis2(Bray0to1~Treatment, data = BrayDF0to1meta, permutations = 999, method ="bray")
	Df	SumOfSqs	R2	F	P value
Treatment	1	-36162	-0.06538	-8.4078	0.549
Residual	137	589238	1.06538
Total	138	553076	1
pairwise.wilcox.test(Bray0to1$V1, BrayDF0to1meta$Description, p.adjust.method = "BH")
	SAM_Amoxicillin_wk0	SAM_Amoxicillin_wk1	SAM_Placebo_wk0
SAM_Amoxicillin_wk1	0.63	-	-
SAM_Placebo_wk0	1	0.63	-
SAM_Placebo_wk1	0.63	1	0.63
pairwise.wilcox.test(Bray0to1$V2, BrayDF0to1meta$Description, p.adjust.method = "BH")
	SAM_Amoxicillin_wk0	SAM_Amoxicillin_wk1	SAM_Placebo_wk0
SAM_Amoxicillin_wk1	0.01216	-	-
SAM_Placebo_wk0	0.30939	0.00531	-
SAM_Placebo_wk1	0.26736	0.00082	0.94287
2D
Pairwise comparisons using Wilcoxon rank sum test with continuity correction
data: Phylumweek0and1$p__Proteobacteria and Phylumweek0and1$Description
SAM_Amoxicillin_wk0 SAM_Amoxicillin_wk1 SAM_Placebo_wk0
SAM_Amoxicillin_wk1 0.051 - -
SAM_Placebo_wk0 0.681 0.051 -
SAM_Placebo_wk1 0.467 0.018 0.963
P value adjustment method: BH

## Sheet: 3) GME_Fig.3
feature	metadata	value	ref	Effect Size	stderr	Lower CI	Upper CI	N	N.not.0	pval	qval
g__Lactobacillus	Description	SAM_Amoxicillin_wk1	SAM_Amoxicillin_wk0	-3.56573	0.800106	-5.16594	-1.96552	139	110	3.67e-05	0.000347777
g__Holdemanella	Description	SAM_Amoxicillin_wk1	SAM_Amoxicillin_wk0	-1.43358	0.453935	-2.34145	-0.525714	139	42	0.00243422	0.0182566
g__Bifidobacterium	Description	SAM_Amoxicillin_wk1	SAM_Amoxicillin_wk0	-2.15764	0.690619	-3.53888	-0.776404	139	104	0.00270735	0.0189615
g__Klebsiella	Description	SAM_Amoxicillin_wk1	SAM_Amoxicillin_wk0	1.75677	0.599232	0.55831	2.95524	139	29	0.0044749	0.0287672
g__Escherichia	Description	SAM_Amoxicillin_wk1	SAM_Amoxicillin_wk0	2.11809	0.737585	0.642921	3.59326	139	116	0.0054734	0.0339728
g__Escherichia	Description	SAM_Amoxicillin_wk1	SAM_Placebo_wk1	3.87728	0.858385	2.16051	5.59405	139	116	1.38e-05	0.000130334
g__Streptococcus	Description	SAM_Amoxicillin_wk1	SAM_Placebo_wk1	-3.44136	0.81421	-5.06978	-1.81294	139	132	4.36e-05	0.000388957
g__Holdemanella	Description	SAM_Amoxicillin_wk1	SAM_Placebo_wk1	-2.00703	0.576487	-3.16001	-0.854056	139	42	0.000679624	0.00509718
g__Lactobacillus	Description	SAM_Amoxicillin_wk1	SAM_Placebo_wk1	-2.74816	0.957296	-4.66275	-0.833564	139	110	0.00477608	0.0307034
g__Dorea	Description	SAM_Amoxicillin_wk1	SAM_Placebo_wk1	-1.69208	0.625394	-2.94287	-0.44129	139	71	0.00775331	0.0465199
g__Bifidobacterium	visAge	visAge		-3.75107	0.397686	-4.54644	-2.9557	139	104	1.37e-14	1.24e-12
g__Roseburia	visAge	visAge		3.06972	0.320612	2.4285	3.71094	139	48	8.47e-15	1.24e-12
g__Coprococcus	visAge	visAge		1.67086	0.179365	1.31213	2.02959	139	36	1.09e-13	5.51e-12
g__Eubacterium	visAge	visAge		2.41643	0.272027	1.87237	2.96048	139	45	1.53e-13	5.51e-12
g__Faecalibacterium	visAge	visAge		2.97099	0.329455	2.31208	3.6299	139	68	1.45e-13	5.51e-12
g__Holdemanella	visAge	visAge		2.00639	0.248259	1.50987	2.5029	139	42	6.85e-12	2.05e-10
g__Haemophilus	visAge	visAge		1.88009	0.236243	1.40761	2.35258	139	41	5.07e-11	1.3e-09
g__Lachnospiraceae_unclassified	visAge	visAge		2.89172	0.390005	2.11171	3.67172	139	31	1.33e-10	2.98e-09
g__Prevotella	visAge	visAge		2.9201	0.406285	2.10753	3.73268	139	90	3.8e-10	7.6e-09
g__Agathobaculum	visAge	visAge		2.31448	0.317184	1.68011	2.94885	139	50	5.03e-10	9.06e-09
g__Blautia	visAge	visAge		2.0721	0.324212	1.42367	2.72052	139	88	1.1e-08	1.8e-07
g__Dorea	visAge	visAge		1.68111	0.277601	1.12591	2.23631	139	71	5.14e-08	7.71e-07
g__Fusicatenibacter	visAge	visAge		1.07579	0.19105	0.693689	1.45789	139	28	2.93e-07	4.06e-06
g__Anaerostipes	visAge	visAge		1.51058	0.28455	0.941482	2.07968	139	41	9.46e-07	1.22e-05
g__Intestinibacter	visAge	visAge		0.807424	0.151735	0.503954	1.11089	139	19	1.42e-06	1.7e-05
g__Phascolarctobacterium	visAge	visAge		0.83931	0.161966	0.515378	1.16324	139	19	1.57e-06	1.77e-05
g__Clostridium	visAge	visAge		1.84909	0.374288	1.10052	2.59767	139	39	6.52e-06	6.91e-05
g__Oscillibacter	visAge	visAge		1.10201	0.231502	0.639005	1.56501	139	20	7.91e-06	7.91e-05
g__Catenibacterium	visAge	visAge		1.21369	0.282206	0.649276	1.7781	139	33	4.54e-05	0.000388957
g__Escherichia	visAge	visAge		-1.49371	0.349893	-2.1935	-0.793924	139	116	5.89e-05	0.000482233
g__Ruminococcus	visAge	visAge		0.80399	0.194962	0.414065	1.19391	139	17	9.31e-05	0.000728327
g__Streptococcus	visAge	visAge		0.953484	0.301169	0.351147	1.55582	139	132	0.00242371	0.0174507
g__Fusobacterium	visAge	visAge		1.01359	0.326978	0.359634	1.66755	139	23	0.00273889	0.0189615
g__Bacteroides	visAge	visAge		0.908373	0.308069	0.292235	1.52451	139	51	0.00428483	0.0285655
g__Actinomyces	visAge	visAge		0.438557	0.155783	0.12699	0.750123	139	17	0.00621082	0.0385499

## Sheet: 4) LME_4A
Description	lsmean	SE	df	Lower 95% CI	Upper 95% CI
Healthy_NA_wk104	51.9	4.27	414	43.5	60.3
SAM_Amoxicillin_wk0	63.1	4.46	414	54.4	71.9
SAM_Amoxicillin_wk1	76.9	4.23	414	68.6	85.2
SAM_Amoxicillin_wk104	43.2	5.64	414	32.1	54.2
SAM_Amoxicillin_wk12	57.1	4.12	414	49	65.2
SAM_Amoxicillin_wk4	48	4.46	414	39.2	56.8
SAM_Amoxicillin_wk8	48.4	4.82	414	38.9	57.9
SAM_Placebo_wk0	49	4.67	414	39.8	58.2
SAM_Placebo_wk1	52	4.6	414	43	61
SAM_Placebo_wk104	53.2	7.34	414	38.8	67.6
SAM_Placebo_wk12	52.3	4.53	414	43.4	61.2
SAM_Placebo_wk4	48.7	4.02	414	40.8	56.6
SAM_Placebo_wk8	50.3	5.09	414	40.3	60.3
SAMcontrol_NA_wk104	72	10.76	414	50.9	93.1
Contrast	Estimate	SD	Lower 95% CI	Upper 95% CI	df	ratio	p value
SAM_Amoxicillin_wk1 - SAM_Amoxicillin_wk104	33.734	7.03	19.674	47.794	362	4.801	0.0002
SAM_Amoxicillin_wk1 - SAM_Placebo_wk4	28.203	5.84	16.523	39.883	414	4.832	0.0002
SAM_Amoxicillin_wk1 - SAM_Amoxicillin_wk4	28.907	6.13	16.647	41.167	361	4.716	0.0003
SAM_Amoxicillin_wk1 - SAM_Amoxicillin_wk8	28.464	6.39	15.684	41.244	354	4.452	0.0009
SAM_Amoxicillin_wk1 - SAM_Placebo_wk0	27.896	6.3	15.296	40.496	414	4.43	0.001
nonSAM_NA_wk104 - SAM_Amoxicillin_wk1	-25.001	6.01	-37.021	-12.981	414	-4.159	0.0031
SAM_Amoxicillin_wk1 - SAM_Placebo_wk8	26.592	6.61	13.372	39.812	414	4.021	0.0053
SAM_Amoxicillin_wk1 - SAM_Placebo_wk1	24.901	6.24	12.421	37.381	414	3.987	0.006
SAM_Amoxicillin_wk1 - SAM_Placebo_wk12	24.579	6.19	12.199	36.959	414	3.968	0.0065
SAM_Amoxicillin_wk1 - SAM_Amoxicillin_wk12	19.81	5.89	8.03	31.59	372	3.363	0.0521
SAM_Amoxicillin_wk1 - SAM_Placebo_wk104	23.695	8.47	6.755	40.635	414	2.798	0.2295
SAM_Amoxicillin_wk0 - SAM_Amoxicillin_wk104	19.961	7.16	5.641	34.281	325	2.789	0.2356
SAM_Amoxicillin_wk0 - SAM_Amoxicillin_wk4	15.135	6.29	2.555	27.715	351	2.406	0.4782
SAM_Amoxicillin_wk0 - SAM_Placebo_wk4	14.43	6.01	2.41	26.45	414	2.401	0.481
SAM_Amoxicillin_wk104 - SAMcontrol_NA_wk104	-28.838	12.15	-53.138	-4.538	414	-2.374	0.5008
SAM_Amoxicillin_wk0 - SAM_Amoxicillin_wk1	-13.773	6.12	-26.013	-1.533	334	-2.25	0.5934
SAM_Amoxicillin_wk0 - SAM_Amoxicillin_wk8	14.691	6.55	1.591	27.791	348	2.243	0.5982
SAM_Amoxicillin_wk0 - SAM_Placebo_wk0	14.123	6.46	1.203	27.043	414	2.187	0.6392
SAM_Amoxicillin_wk4 - SAMcontrol_NA_wk104	-24.011	11.65	-47.311	-0.711	414	-2.062	0.727
SAM_Placebo_wk4 - SAMcontrol_NA_wk104	-23.307	11.48	-46.267	-0.347	414	-2.029	0.7483
SAM_Amoxicillin_wk8 - SAMcontrol_NA_wk104	-23.567	11.79	-47.147	0.013	414	-1.999	0.7676
SAM_Amoxicillin_wk104 - SAM_Amoxicillin_wk12	-13.924	6.97	-27.864	0.016	374	-1.998	0.768
SAM_Placebo_wk0 - SAMcontrol_NA_wk104	-23	11.73	-46.46	0.46	414	-1.962	0.7906
SAM_Amoxicillin_wk0 - SAM_Placebo_wk8	12.82	6.77	-0.72	26.36	414	1.895	0.8285
SAM_Placebo_wk8 - SAMcontrol_NA_wk104	-21.696	11.9	-45.496	2.104	414	-1.824	0.8644
nonSAM_NA_wk104 - SAM_Amoxicillin_wk0	-11.229	6.18	-23.589	1.131	414	-1.817	0.8674
nonSAM_NA_wk104 - SAMcontrol_NA_wk104	-20.105	11.57	-43.245	3.035	414	-1.737	0.9015
SAM_Amoxicillin_wk0 - SAM_Placebo_wk1	11.128	6.41	-1.692	23.948	414	1.737	0.9016
SAM_Placebo_wk1 - SAMcontrol_NA_wk104	-20.005	11.7	-43.405	3.395	414	-1.71	0.9116
SAM_Amoxicillin_wk0 - SAM_Placebo_wk12	10.806	6.36	-1.914	23.526	414	1.7	0.9153
SAM_Placebo_wk12 - SAMcontrol_NA_wk104	-19.683	11.67	-43.023	3.657	414	-1.687	0.9198
SAM_Amoxicillin_wk12 - SAM_Amoxicillin_wk4	9.097	6.06	-3.023	21.217	364	1.501	0.9668
SAM_Amoxicillin_wk12 - SAM_Placebo_wk4	8.393	5.76	-3.127	19.913	414	1.457	0.9742
SAM_Placebo_wk104 - SAMcontrol_NA_wk104	-18.799	13.02	-44.839	7.241	414	-1.444	0.9761
SAM_Amoxicillin_wk12 - SAM_Amoxicillin_wk8	8.653	6.32	-3.987	21.293	338	1.369	0.9847
SAM_Amoxicillin_wk12 - SAM_Placebo_wk0	8.086	6.23	-4.374	20.546	414	1.298	0.9906
SAM_Amoxicillin_wk12 - SAMcontrol_NA_wk104	-14.914	11.52	-37.954	8.126	414	-1.295	0.9908
SAM_Amoxicillin_wk104 - SAM_Placebo_wk12	-9.155	7.23	-23.615	5.305	414	-1.266	0.9926
nonSAM_NA_wk104 - SAM_Amoxicillin_wk104	8.733	7.08	-5.427	22.893	414	1.234	0.9942
SAM_Amoxicillin_wk104 - SAM_Placebo_wk1	-8.833	7.28	-23.393	5.727	414	-1.214	0.995
SAM_Amoxicillin_wk0 - SAM_Placebo_wk104	9.922	8.59	-7.258	27.102	414	1.155	0.9969
SAM_Amoxicillin_wk104 - SAM_Placebo_wk104	-10.039	9.25	-28.539	8.461	414	-1.085	0.9984
SAM_Amoxicillin_wk12 - SAM_Placebo_wk8	6.782	6.55	-6.318	19.882	414	1.036	0.999
SAM_Amoxicillin_wk0 - SAM_Amoxicillin_wk12	6.038	6.06	-6.082	18.158	364	0.997	0.9993
SAM_Amoxicillin_wk104 - SAM_Placebo_wk8	-7.142	7.59	-22.322	8.038	414	-0.94	0.9996
nonSAM_NA_wk104 - SAM_Amoxicillin_wk12	-5.191	5.94	-17.071	6.689	414	-0.874	0.9998
SAM_Amoxicillin_wk104 - SAM_Placebo_wk0	-5.838	7.32	-20.478	8.802	414	-0.797	0.9999
SAM_Amoxicillin_wk104 - SAM_Placebo_wk4	-5.531	6.93	-19.391	8.329	414	-0.798	0.9999
SAM_Amoxicillin_wk12 - SAM_Placebo_wk1	5.09	6.17	-7.25	17.43	414	0.824	0.9999
nonSAM_NA_wk104 - SAM_Amoxicillin_wk4	3.906	6.18	-8.454	16.266	414	0.632	1
nonSAM_NA_wk104 - SAM_Amoxicillin_wk8	3.462	6.45	-9.438	16.362	414	0.537	1
nonSAM_NA_wk104 - SAM_Placebo_wk0	2.895	6.33	-9.765	15.555	414	0.457	1
nonSAM_NA_wk104 - SAM_Placebo_wk1	-0.101	6.28	-12.661	12.459	414	-0.016	1
nonSAM_NA_wk104 - SAM_Placebo_wk104	-1.306	8.49	-18.286	15.674	414	-0.154	1
nonSAM_NA_wk104 - SAM_Placebo_wk12	-0.422	6.23	-12.882	12.038	414	-0.068	1
nonSAM_NA_wk104 - SAM_Placebo_wk4	3.202	5.87	-8.538	14.942	414	0.545	1
nonSAM_NA_wk104 - SAM_Placebo_wk8	1.591	6.64	-11.689	14.871	414	0.239	1
SAM_Amoxicillin_wk0 - SAMcontrol_NA_wk104	-8.877	11.65	-32.177	14.423	414	-0.762	1
SAM_Amoxicillin_wk1 - SAMcontrol_NA_wk104	4.896	11.56	-18.224	28.016	414	0.424	1
SAM_Amoxicillin_wk104 - SAM_Amoxicillin_wk4	-4.827	7.17	-19.167	9.513	372	-0.673	1
SAM_Amoxicillin_wk104 - SAM_Amoxicillin_wk8	-5.271	7.4	-20.071	9.529	364	-0.712	1
SAM_Amoxicillin_wk12 - SAM_Placebo_wk104	3.885	8.42	-12.955	20.725	414	0.462	1
SAM_Amoxicillin_wk12 - SAM_Placebo_wk12	4.769	6.12	-7.471	17.009	414	0.779	1
SAM_Amoxicillin_wk4 - SAM_Amoxicillin_wk8	-0.444	6.55	-13.544	12.656	342	-0.068	1
SAM_Amoxicillin_wk4 - SAM_Placebo_wk0	-1.011	6.46	-13.931	11.909	414	-0.157	1
SAM_Amoxicillin_wk4 - SAM_Placebo_wk1	-4.007	6.41	-16.827	8.813	414	-0.625	1
SAM_Amoxicillin_wk4 - SAM_Placebo_wk104	-5.212	8.59	-22.392	11.968	414	-0.607	1
SAM_Amoxicillin_wk4 - SAM_Placebo_wk12	-4.328	6.36	-17.048	8.392	414	-0.681	1
SAM_Amoxicillin_wk4 - SAM_Placebo_wk4	-0.704	6.01	-12.724	11.316	414	-0.117	1
SAM_Amoxicillin_wk4 - SAM_Placebo_wk8	-2.315	6.77	-15.855	11.225	414	-0.342	1
SAM_Amoxicillin_wk8 - SAM_Placebo_wk0	-0.567	6.71	-13.987	12.853	414	-0.085	1
SAM_Amoxicillin_wk8 - SAM_Placebo_wk1	-3.563	6.66	-16.883	9.757	414	-0.535	1
SAM_Amoxicillin_wk8 - SAM_Placebo_wk104	-4.769	8.78	-22.329	12.791	414	-0.543	1
SAM_Amoxicillin_wk8 - SAM_Placebo_wk12	-3.885	6.62	-17.125	9.355	414	-0.587	1
SAM_Amoxicillin_wk8 - SAM_Placebo_wk4	-0.26	6.28	-12.82	12.3	414	-0.041	1
SAM_Amoxicillin_wk8 - SAM_Placebo_wk8	-1.871	7.01	-15.891	12.149	414	-0.267	1
SAM_Placebo_wk0 - SAM_Placebo_wk1	-2.995	6.53	-16.055	10.065	359	-0.459	1
SAM_Placebo_wk0 - SAM_Placebo_wk104	-4.201	8.67	-21.541	13.139	358	-0.485	1
SAM_Placebo_wk0 - SAM_Placebo_wk12	-3.317	6.49	-16.297	9.663	394	-0.511	1
SAM_Placebo_wk0 - SAM_Placebo_wk4	0.307	6.15	-11.993	12.607	386	0.05	1
SAM_Placebo_wk0 - SAM_Placebo_wk8	-1.304	6.89	-15.084	12.476	389	-0.189	1
SAM_Placebo_wk1 - SAM_Placebo_wk104	-1.206	8.64	-18.486	16.074	391	-0.139	1
SAM_Placebo_wk1 - SAM_Placebo_wk12	-0.322	6.44	-13.202	12.558	384	-0.05	1
SAM_Placebo_wk1 - SAM_Placebo_wk4	3.302	6.1	-8.898	15.502	387	0.541	1
SAM_Placebo_wk1 - SAM_Placebo_wk8	1.692	6.84	-11.988	15.372	377	0.247	1
SAM_Placebo_wk104 - SAM_Placebo_wk12	0.884	8.62	-16.356	18.124	408	0.103	1
SAM_Placebo_wk104 - SAM_Placebo_wk4	4.508	8.36	-12.212	21.228	405	0.539	1
SAM_Placebo_wk104 - SAM_Placebo_wk8	2.897	8.92	-14.943	20.737	406	0.325	1
SAM_Placebo_wk12 - SAM_Placebo_wk4	3.624	6.04	-8.456	15.704	377	0.6	1
SAM_Placebo_wk12 - SAM_Placebo_wk8	2.013	6.79	-11.567	15.593	363	0.297	1
SAM_Placebo_wk4 - SAM_Placebo_wk8	-1.611	6.46	-14.531	11.309	361	-0.249	1

## Sheet: 5) LME_4B
Description	lsmean	SE	df	Lower 95% CI	Upper 95% CI
Healthy_NA_wk104	3475	711	349	2077	4873
SAM_Amoxicillin_wk0	4800	717	413	3391	6208
SAM_Amoxicillin_wk1	6044	682	409	4704	7384
SAM_Amoxicillin_wk104	2254	883	403	518	3989
SAM_Amoxicillin_wk12	3784	666	407	2475	5093
SAM_Amoxicillin_wk4	3035	715	413	1629	4442
SAM_Amoxicillin_wk8	2909	766	413	1403	4415
SAM_Placebo_wk0	4733	749	414	3262	6205
SAM_Placebo_wk1	3945	736	414	2499	5392
SAM_Placebo_wk104	3374	1141	386	1131	5617
SAM_Placebo_wk12	3544	727	413	2116	4972
SAM_Placebo_wk4	3355	651	407	2076	4635
SAM_Placebo_wk8	4032	806	411	2448	5616
SAMcontrol_NA_wk104	5819	1789	349	2301	9338
contrast	estimate	SE	Lower 95% CI	Upper 95% CI	df	t.ratio	p.value
SAM_Amoxicillin_wk1 - SAM_Amoxicillin_wk104	3790	1021	1748	5832	292	3.712	0.0172
SAM_Amoxicillin_wk1 - SAM_Amoxicillin_wk8	3134.4	929	1276.4	4992.4	296	3.373	0.0513
SAM_Amoxicillin_wk1 - SAM_Amoxicillin_wk4	3008.4	900	1208.4	4808.4	317	3.341	0.0563
SAM_Amoxicillin_wk1 - SAM_Placebo_wk4	2688.4	942	804.4	4572.4	408	2.853	0.2032
nonSAM_NA_wk104 - SAM_Amoxicillin_wk1	-2568.4	985	-4538.4	-598.4	384	-2.608	0.3389
SAM_Amoxicillin_wk1 - SAM_Amoxicillin_wk12	2259.6	874	511.6	4007.6	332	2.586	0.3536
SAM_Amoxicillin_wk0 - SAM_Amoxicillin_wk104	2545.9	1013	519.9	4571.9	258	2.513	0.4036
SAM_Amoxicillin_wk1 - SAM_Placebo_wk12	2499.4	996	507.4	4491.4	411	2.509	0.4045
SAM_Amoxicillin_wk104 - SAM_Placebo_wk0	-2479.5	1157	-4793.5	-165.5	411	-2.142	0.6713
SAM_Amoxicillin_wk1 - SAM_Placebo_wk1	2098.5	1003	92.5	4104.5	412	2.092	0.7064
SAM_Amoxicillin_wk1 - SAM_Placebo_wk104	2670	1329	12	5328	403	2.009	0.7612
SAM_Amoxicillin_wk0 - SAM_Amoxicillin_wk8	1890.3	946	-1.7	3782.3	284	1.999	0.7671
SAM_Amoxicillin_wk0 - SAM_Amoxicillin_wk4	1764.2	915	-65.8	3594.2	299	1.929	0.8093
SAM_Amoxicillin_wk1 - SAM_Placebo_wk8	2011.7	1055	-98.3	4121.7	414	1.906	0.8222
SAM_Amoxicillin_wk104 - SAMcontrol_NA_wk104	-3565.8	1995	-7555.8	424.2	376	-1.787	0.8807
SAM_Amoxicillin_wk8 - SAM_Placebo_wk0	-1823.9	1071	-3965.9	318.1	414	-1.703	0.9141
SAM_Amoxicillin_wk4 - SAM_Placebo_wk0	-1697.8	1035	-3767.8	372.2	413	-1.64	0.9346
SAM_Amoxicillin_wk104 - SAM_Amoxicillin_wk12	-1530.4	1024	-3578.4	517.6	307	-1.495	0.9677
SAM_Amoxicillin_wk8 - SAMcontrol_NA_wk104	-2910.2	1946	-6802.2	981.8	366	-1.495	0.9679
SAM_Amoxicillin_wk0 - SAM_Placebo_wk4	1444.3	968	-491.7	3380.3	411	1.492	0.9686
SAM_Amoxicillin_wk104 - SAM_Placebo_wk8	-1778.3	1195	-4168.3	611.7	408	-1.488	0.9692
SAM_Placebo_wk0 - SAM_Placebo_wk4	1377.9	926	-474.1	3229.9	355	1.487	0.9692
SAM_Amoxicillin_wk104 - SAM_Placebo_wk1	-1691.5	1149	-3989.5	606.5	411	-1.472	0.9719
SAM_Amoxicillin_wk4 - SAMcontrol_NA_wk104	-2784.1	1927	-6638.1	1069.9	361	-1.445	0.9758
SAM_Amoxicillin_wk0 - SAM_Amoxicillin_wk1	-1244.1	881	-3006.1	517.9	287	-1.412	0.9799
nonSAM_NA_wk104 - SAM_Amoxicillin_wk0	-1324.2	1009	-3342.2	693.8	390	-1.312	0.9897
SAM_Placebo_wk4 - SAMcontrol_NA_wk104	-2464.1	1904	-6272.1	1343.9	357	-1.294	0.9908
SAM_Amoxicillin_wk1 - SAM_Placebo_wk0	1310.5	1012	-713.5	3334.5	412	1.294	0.9909
SAM_Amoxicillin_wk0 - SAM_Placebo_wk12	1255.2	1021	-786.8	3297.2	413	1.23	0.9943
nonSAM_NA_wk104 - SAM_Placebo_wk0	-1257.9	1032	-3321.9	806.1	394	-1.219	0.9948
nonSAM_NA_wk104 - SAMcontrol_NA_wk104	-2344.1	1925	-6194.1	1505.9	349	-1.218	0.9948
SAM_Placebo_wk0 - SAM_Placebo_wk12	1188.9	987	-785.1	3162.9	367	1.205	0.9953
SAM_Placebo_wk12 - SAMcontrol_NA_wk104	-2275.1	1931	-6137.1	1586.9	362	-1.178	0.9962
SAM_Placebo_wk104 - SAMcontrol_NA_wk104	-2445.8	2122	-6689.8	1798.2	393	-1.153	0.997
SAM_Amoxicillin_wk0 - SAM_Amoxicillin_wk12	1015.5	892	-768.5	2799.5	318	1.139	0.9973
SAM_Amoxicillin_wk104 - SAM_Placebo_wk12	-1290.7	1143	-3576.7	995.3	411	-1.129	0.9976
SAM_Placebo_wk0 - SAM_Placebo_wk104	1359.5	1254	-1148.5	3867.5	284	1.084	0.9983
nonSAM_NA_wk104 - SAM_Amoxicillin_wk104	1221.6	1133	-1044.4	3487.6	412	1.078	0.9985
SAM_Amoxicillin_wk12 - SAMcontrol_NA_wk104	-2035.4	1909	-5853.4	1782.6	358	-1.066	0.9986
SAM_Amoxicillin_wk0 - SAM_Placebo_wk104	1425.9	1347	-1268.1	4119.9	402	1.058	0.9987
SAM_Amoxicillin_wk8 - SAM_Placebo_wk8	-1122.7	1112	-3346.7	1101.3	413	-1.01	0.9992
SAM_Amoxicillin_wk104 - SAM_Placebo_wk4	-1101.6	1097	-3295.6	1092.4	412	-1.005	0.9993
SAM_Amoxicillin_wk12 - SAM_Amoxicillin_wk8	874.8	910	-945.2	2694.8	286	0.961	0.9995
SAM_Amoxicillin_wk8 - SAM_Placebo_wk1	-1035.9	1062	-3159.9	1088.1	414	-0.975	0.9995
SAM_Placebo_wk1 - SAMcontrol_NA_wk104	-1874.3	1934	-5742.3	1993.7	363	-0.969	0.9995
SAM_Amoxicillin_wk12 - SAM_Placebo_wk0	-949.1	1002	-2953.1	1054.9	411	-0.947	0.9996
SAM_Amoxicillin_wk4 - SAM_Placebo_wk8	-996.6	1078	-3152.6	1159.4	414	-0.925	0.9997
SAM_Placebo_wk8 - SAMcontrol_NA_wk104	-1787.5	1962	-5711.5	2136.5	369	-0.911	0.9997
SAM_Amoxicillin_wk4 - SAM_Placebo_wk1	-909.8	1026	-2961.8	1142.2	413	-0.886	0.9998
SAM_Amoxicillin_wk0 - SAM_Placebo_wk1	854.4	1027	-1199.6	2908.4	413	0.832	0.9999
SAM_Amoxicillin_wk12 - SAM_Amoxicillin_wk4	748.7	893	-1037.3	2534.7	322	0.839	0.9999
SAM_Placebo_wk0 - SAM_Placebo_wk1	788	959	-1130	2706	320	0.821	0.9999
nonSAM_NA_wk104 - SAM_Amoxicillin_wk12	-308.8	974	-2256.8	1639.2	381	-0.317	1
nonSAM_NA_wk104 - SAM_Amoxicillin_wk4	440	1009	-1578	2458	391	0.436	1
nonSAM_NA_wk104 - SAM_Amoxicillin_wk8	566	1045	-1524	2656	401	0.542	1
nonSAM_NA_wk104 - SAM_Placebo_wk1	-469.9	1023	-2515.9	1576.1	394	-0.459	1
nonSAM_NA_wk104 - SAM_Placebo_wk104	101.6	1344	-2586.4	2789.6	412	0.076	1
nonSAM_NA_wk104 - SAM_Placebo_wk12	-69	1016	-2101	1963	392	-0.068	1
nonSAM_NA_wk104 - SAM_Placebo_wk4	120	964	-1808	2048	381	0.125	1
nonSAM_NA_wk104 - SAM_Placebo_wk8	-556.7	1074	-2704.7	1591.3	405	-0.518	1
SAM_Amoxicillin_wk0 - SAM_Placebo_wk0	66.4	1036	-2005.6	2138.4	413	0.064	1
SAM_Amoxicillin_wk0 - SAM_Placebo_wk8	767.6	1078	-1388.4	2923.6	414	0.712	1
SAM_Amoxicillin_wk0 - SAMcontrol_NA_wk104	-1019.9	1927	-4873.9	2834.1	361	-0.529	1
SAM_Amoxicillin_wk1 - SAMcontrol_NA_wk104	224.3	1914	-3603.7	4052.3	359	0.117	1
SAM_Amoxicillin_wk104 - SAM_Amoxicillin_wk4	-781.7	1049	-2879.7	1316.3	298	-0.745	1
SAM_Amoxicillin_wk104 - SAM_Amoxicillin_wk8	-655.6	1073	-2801.6	1490.4	284	-0.611	1
SAM_Amoxicillin_wk104 - SAM_Placebo_wk104	-1120	1442	-4004	1764	393	-0.777	1
SAM_Amoxicillin_wk12 - SAM_Placebo_wk1	-161.1	992	-2145.1	1822.9	412	-0.162	1
SAM_Amoxicillin_wk12 - SAM_Placebo_wk104	410.4	1321	-2231.6	3052.4	403	0.311	1
SAM_Amoxicillin_wk12 - SAM_Placebo_wk12	239.8	986	-1732.2	2211.8	411	0.243	1
SAM_Amoxicillin_wk12 - SAM_Placebo_wk4	428.8	931	-1433.2	2290.8	407	0.46	1
SAM_Amoxicillin_wk12 - SAM_Placebo_wk8	-247.9	1045	-2337.9	1842.1	414	-0.237	1
SAM_Amoxicillin_wk4 - SAM_Amoxicillin_wk8	126.1	943	-1759.9	2012.1	284	0.134	1
SAM_Amoxicillin_wk4 - SAM_Placebo_wk104	-338.3	1347	-3032.3	2355.7	401	-0.251	1
SAM_Amoxicillin_wk4 - SAM_Placebo_wk12	-509	1020	-2549	1531	413	-0.499	1
SAM_Amoxicillin_wk4 - SAM_Placebo_wk4	-320	967	-2254	1614	411	-0.331	1
SAM_Amoxicillin_wk8 - SAM_Placebo_wk104	-464.4	1374	-3212.4	2283.6	398	-0.338	1
SAM_Amoxicillin_wk8 - SAM_Placebo_wk12	-635.1	1056	-2747.1	1476.9	414	-0.602	1
SAM_Amoxicillin_wk8 - SAM_Placebo_wk4	-446	1005	-2456	1564	414	-0.444	1
SAM_Placebo_wk0 - SAM_Placebo_wk8	701.2	1035	-1368.8	2771.2	345	0.677	1
SAM_Placebo_wk0 - SAMcontrol_NA_wk104	-1086.3	1939	-4964.3	2791.7	363	-0.56	1
SAM_Placebo_wk1 - SAM_Placebo_wk104	571.5	1283	-1994.5	3137.5	317	0.445	1
SAM_Placebo_wk1 - SAM_Placebo_wk12	400.8	969	-1537.2	2338.8	357	0.414	1
SAM_Placebo_wk1 - SAM_Placebo_wk4	589.9	919	-1248.1	2427.9	357	0.642	1
SAM_Placebo_wk1 - SAM_Placebo_wk8	-86.8	1017	-2120.8	1947.2	334	-0.085	1
SAM_Placebo_wk104 - SAM_Placebo_wk12	-170.7	1310	-2790.7	2449.3	350	-0.13	1
SAM_Placebo_wk104 - SAM_Placebo_wk4	18.4	1263	-2507.6	2544.4	341	0.015	1
SAM_Placebo_wk104 - SAM_Placebo_wk8	-658.3	1347	-3352.3	2035.7	337	-0.489	1
SAM_Placebo_wk12 - SAM_Placebo_wk4	189	904	-1619	1997	349	0.209	1
SAM_Placebo_wk12 - SAM_Placebo_wk8	-487.6	999	-2485.6	1510.4	321	-0.488	1
SAM_Placebo_wk4 - SAM_Placebo_wk8	-676.7	948	-2572.7	1219.3	313	-0.714	1

## Sheet: 6) LME_4C
Description	lsmean	SE	df	Lower 95% CI	Upper 95% CI
Healthy_NA_wk104	6.03	0.59	408	4.87	7.19
SAM_Amoxicillin_wk0	7.08	0.614	414	5.88	8.29
SAM_Amoxicillin_wk1	9.66	0.582	414	8.52	10.8
SAM_Amoxicillin_wk104	5.36	0.773	412	3.84	6.88
SAM_Amoxicillin_wk12	7.09	0.567	414	5.98	8.21
SAM_Amoxicillin_wk4	6	0.614	414	4.8	7.21
SAM_Amoxicillin_wk8	6.99	0.663	414	5.69	8.29
SAM_Placebo_wk0	6.28	0.642	414	5.02	7.54
SAM_Placebo_wk1	5.92	0.632	414	4.68	7.16
SAM_Placebo_wk104	6.23	1.006	411	4.25	8.21
SAM_Placebo_wk12	6.09	0.623	414	4.86	7.31
SAM_Placebo_wk4	5.44	0.554	413	4.35	6.52
SAM_Placebo_wk8	5.83	0.699	414	4.46	7.21
SAMcontrol_NA_wk104	8.67	1.484	408	5.75	11.58
contrast	estimate	SE	Lower 95% CI	Upper 95% CI	df	t.ratio	p.value
SAM_Amoxicillin_wk1 - SAM_Placebo_wk4	4.22562	0.803	2.61962	5.83162	414	5.262	<.0001
SAM_Amoxicillin_wk1 - SAM_Amoxicillin_wk104	4.29638	0.946	2.40438	6.18838	342	4.542	0.0006
SAM_Amoxicillin_wk1 - SAM_Amoxicillin_wk4	3.65768	0.826	2.00568	5.30968	350	4.428	0.001
nonSAM_NA_wk104 - SAM_Amoxicillin_wk1	-3.63436	0.828	-5.29036	-1.97836	412	-4.389	0.0012
SAM_Amoxicillin_wk1 - SAM_Placebo_wk1	3.73837	0.859	2.02037	5.45637	414	4.352	0.0014
SAM_Amoxicillin_wk1 - SAM_Placebo_wk8	3.8265	0.909	2.0085	5.6445	414	4.21	0.0025
SAM_Amoxicillin_wk1 - SAM_Placebo_wk12	3.57205	0.852	1.86805	5.27605	414	4.192	0.0027
SAM_Amoxicillin_wk1 - SAM_Placebo_wk0	3.37953	0.866	1.64753	5.11153	414	3.902	0.0083
SAM_Amoxicillin_wk1 - SAM_Amoxicillin_wk12	2.56903	0.796	0.97703	4.16103	363	3.228	0.0776
SAM_Amoxicillin_wk0 - SAM_Amoxicillin_wk1	-2.57881	0.821	-4.22081	-0.93681	321	-3.143	0.099
SAM_Amoxicillin_wk1 - SAM_Amoxicillin_wk8	2.67197	0.86	0.95197	4.39197	339	3.107	0.1087
SAM_Amoxicillin_wk1 - SAM_Placebo_wk104	3.42969	1.162	1.10569	5.75369	413	2.951	0.1608
SAM_Amoxicillin_wk12 - SAM_Placebo_wk4	1.65659	0.793	0.07059	3.24259	414	2.09	0.7081
SAM_Placebo_wk4 - SAMcontrol_NA_wk104	-3.23161	1.584	-6.39961	-0.06361	409	-2.041	0.741
SAM_Amoxicillin_wk0 - SAM_Placebo_wk4	1.64682	0.827	-0.00718	3.30082	414	1.992	0.7722
SAM_Amoxicillin_wk104 - SAMcontrol_NA_wk104	-3.30237	1.673	-6.64837	0.04363	411	-1.974	0.7832
SAM_Amoxicillin_wk104 - SAM_Amoxicillin_wk12	-1.72735	0.941	-3.60935	0.15465	356	-1.836	0.8582
SAM_Amoxicillin_wk8 - SAM_Placebo_wk4	1.55365	0.864	-0.17435	3.28165	414	1.799	0.8758
SAM_Amoxicillin_wk0 - SAM_Amoxicillin_wk104	1.71757	0.957	-0.19643	3.63157	302	1.796	0.8767
SAM_Placebo_wk8 - SAMcontrol_NA_wk104	-2.83249	1.64	-6.11249	0.44751	410	-1.727	0.9053
SAM_Placebo_wk1 - SAMcontrol_NA_wk104	-2.74436	1.613	-5.97036	0.48164	410	-1.702	0.9145
SAM_Amoxicillin_wk4 - SAMcontrol_NA_wk104	-2.66367	1.606	-5.87567	0.54833	410	-1.659	0.9287
nonSAM_NA_wk104 - SAMcontrol_NA_wk104	-2.64035	1.596	-5.83235	0.55165	408	-1.654	0.9303
SAM_Amoxicillin_wk104 - SAM_Amoxicillin_wk8	-1.62441	0.996	-3.61641	0.36759	341	-1.63	0.937
SAM_Placebo_wk12 - SAMcontrol_NA_wk104	-2.57803	1.609	-5.79603	0.63997	410	-1.602	0.9449
SAM_Placebo_wk0 - SAMcontrol_NA_wk104	-2.38551	1.617	-5.61951	0.84849	410	-1.476	0.9713
SAM_Amoxicillin_wk12 - SAM_Placebo_wk8	1.25747	0.9	-0.54253	3.05747	414	1.397	0.9819
SAM_Amoxicillin_wk12 - SAM_Placebo_wk1	1.16934	0.849	-0.52866	2.86734	414	1.377	0.9841
SAM_Placebo_wk104 - SAMcontrol_NA_wk104	-2.43568	1.793	-6.02168	1.15032	413	-1.359	0.9858
SAM_Amoxicillin_wk0 - SAM_Placebo_wk8	1.2477	0.93	-0.6123	3.1077	414	1.342	0.9874
SAM_Amoxicillin_wk12 - SAM_Amoxicillin_wk4	1.08865	0.817	-0.54535	2.72265	353	1.332	0.988
SAM_Amoxicillin_wk0 - SAM_Placebo_wk1	1.15956	0.881	-0.60244	2.92156	414	1.316	0.9894
nonSAM_NA_wk104 - SAM_Amoxicillin_wk12	-1.06533	0.818	-2.70133	0.57067	412	-1.302	0.9903
SAM_Amoxicillin_wk0 - SAM_Amoxicillin_wk4	1.07887	0.846	-0.61313	2.77087	337	1.275	0.992
nonSAM_NA_wk104 - SAM_Amoxicillin_wk0	-1.05556	0.851	-2.75756	0.64644	412	-1.24	0.9939
SAM_Amoxicillin_wk8 - SAM_Placebo_wk8	1.15453	0.963	-0.77147	3.08053	414	1.199	0.9956
SAM_Amoxicillin_wk12 - SAM_Placebo_wk12	1.00302	0.842	-0.68098	2.68702	414	1.191	0.9959
SAM_Amoxicillin_wk8 - SAM_Placebo_wk1	1.0664	0.916	-0.7656	2.8984	414	1.164	0.9967
SAM_Amoxicillin_wk0 - SAM_Placebo_wk12	0.99324	0.874	-0.75476	2.74124	414	1.136	0.9974
SAM_Amoxicillin_wk4 - SAM_Amoxicillin_wk8	-0.98571	0.879	-2.74371	0.77229	325	-1.122	0.9977
nonSAM_NA_wk104 - SAM_Amoxicillin_wk8	-0.96239	0.887	-2.73639	0.81161	413	-1.085	0.9984
SAM_Amoxicillin_wk8 - SAMcontrol_NA_wk104	-1.67796	1.625	-4.92796	1.57204	410	-1.033	0.999
SAM_Placebo_wk0 - SAM_Placebo_wk4	0.8461	0.834	-0.8219	2.5141	380	1.014	0.9992
SAM_Amoxicillin_wk0 - SAMcontrol_NA_wk104	-1.58479	1.606	-4.79679	1.62721	409	-0.987	0.9994
SAM_Amoxicillin_wk12 - SAMcontrol_NA_wk104	-1.57502	1.588	-4.75102	1.60098	409	-0.992	0.9994
SAM_Amoxicillin_wk8 - SAM_Placebo_wk12	0.90008	0.909	-0.91792	2.71808	414	0.99	0.9994
SAM_Amoxicillin_wk12 - SAM_Placebo_wk0	0.81049	0.857	-0.90351	2.52449	414	0.946	0.9996
SAM_Amoxicillin_wk104 - SAM_Placebo_wk0	-0.91685	1.005	-2.92685	1.09315	413	-0.912	0.9997
SAM_Amoxicillin_wk0 - SAM_Placebo_wk0	0.80072	0.888	-0.97528	2.57672	414	0.901	0.9998
SAM_Placebo_wk12 - SAM_Placebo_wk4	0.65358	0.818	-0.98242	2.28958	371	0.799	0.9999
nonSAM_NA_wk104 - SAM_Amoxicillin_wk104	0.66202	0.972	-1.28198	2.60602	414	0.681	1
nonSAM_NA_wk104 - SAM_Amoxicillin_wk4	0.02332	0.851	-1.67868	1.72532	412	0.027	1
nonSAM_NA_wk104 - SAM_Placebo_wk0	-0.25484	0.872	-1.99884	1.48916	412	-0.292	1
nonSAM_NA_wk104 - SAM_Placebo_wk1	0.10401	0.864	-1.62399	1.83201	413	0.12	1
nonSAM_NA_wk104 - SAM_Placebo_wk104	-0.20467	1.166	-2.53667	2.12733	414	-0.176	1
nonSAM_NA_wk104 - SAM_Placebo_wk12	-0.06232	0.858	-1.77832	1.65368	412	-0.073	1
nonSAM_NA_wk104 - SAM_Placebo_wk4	0.59126	0.809	-1.02674	2.20926	411	0.731	1
nonSAM_NA_wk104 - SAM_Placebo_wk8	0.19214	0.914	-1.63586	2.02014	414	0.21	1
SAM_Amoxicillin_wk0 - SAM_Amoxicillin_wk12	-0.00978	0.817	-1.64378	1.62422	353	-0.012	1
SAM_Amoxicillin_wk0 - SAM_Amoxicillin_wk8	0.09316	0.88	-1.66684	1.85316	330	0.106	1
SAM_Amoxicillin_wk0 - SAM_Placebo_wk104	0.85089	1.179	-1.50711	3.20889	413	0.722	1
SAM_Amoxicillin_wk1 - SAMcontrol_NA_wk104	0.99401	1.594	-2.19399	4.18201	409	0.624	1
SAM_Amoxicillin_wk104 - SAM_Amoxicillin_wk4	-0.6387	0.968	-2.5747	1.2973	351	-0.66	1
SAM_Amoxicillin_wk104 - SAM_Placebo_wk1	-0.55801	0.999	-2.55601	1.43999	413	-0.559	1
SAM_Amoxicillin_wk104 - SAM_Placebo_wk104	-0.86669	1.269	-3.40469	1.67131	411	-0.683	1
SAM_Amoxicillin_wk104 - SAM_Placebo_wk12	-0.72433	0.993	-2.71033	1.26167	413	-0.729	1
SAM_Amoxicillin_wk104 - SAM_Placebo_wk4	-0.07075	0.951	-1.97275	1.83125	413	-0.074	1
SAM_Amoxicillin_wk104 - SAM_Placebo_wk8	-0.46987	1.042	-2.55387	1.61413	413	-0.451	1
SAM_Amoxicillin_wk12 - SAM_Amoxicillin_wk8	0.10294	0.848	-1.59306	1.79894	323	0.121	1
SAM_Amoxicillin_wk12 - SAM_Placebo_wk104	0.86066	1.155	-1.44934	3.17066	413	0.745	1
SAM_Amoxicillin_wk4 - SAM_Placebo_wk0	-0.27815	0.888	-2.05415	1.49785	414	-0.313	1
SAM_Amoxicillin_wk4 - SAM_Placebo_wk1	0.08069	0.881	-1.68131	1.84269	414	0.092	1
SAM_Amoxicillin_wk4 - SAM_Placebo_wk104	-0.22799	1.179	-2.58599	2.13001	412	-0.193	1
SAM_Amoxicillin_wk4 - SAM_Placebo_wk12	-0.08563	0.874	-1.83363	1.66237	414	-0.098	1
SAM_Amoxicillin_wk4 - SAM_Placebo_wk4	0.56795	0.827	-1.08605	2.22195	414	0.687	1
SAM_Amoxicillin_wk4 - SAM_Placebo_wk8	0.16883	0.93	-1.69117	2.02883	414	0.182	1
SAM_Amoxicillin_wk8 - SAM_Placebo_wk0	0.70756	0.923	-1.13844	2.55356	414	0.767	1
SAM_Amoxicillin_wk8 - SAM_Placebo_wk104	0.75772	1.205	-1.65228	3.16772	412	0.629	1
SAM_Placebo_wk0 - SAM_Placebo_wk1	0.35884	0.88	-1.40116	2.11884	349	0.408	1
SAM_Placebo_wk0 - SAM_Placebo_wk104	0.05017	1.166	-2.28183	2.38217	337	0.043	1
SAM_Placebo_wk0 - SAM_Placebo_wk12	0.19252	0.882	-1.57148	1.95652	390	0.218	1
SAM_Placebo_wk0 - SAM_Placebo_wk8	0.44698	0.935	-1.42302	2.31698	381	0.478	1
SAM_Placebo_wk1 - SAM_Placebo_wk104	-0.30867	1.171	-2.65067	2.03333	373	-0.263	1
SAM_Placebo_wk1 - SAM_Placebo_wk12	-0.16632	0.873	-1.91232	1.57968	379	-0.191	1
SAM_Placebo_wk1 - SAM_Placebo_wk4	0.48726	0.827	-1.16674	2.14126	381	0.589	1
SAM_Placebo_wk1 - SAM_Placebo_wk8	0.08814	0.925	-1.76186	1.93814	367	0.095	1
SAM_Placebo_wk104 - SAM_Placebo_wk12	0.14235	1.175	-2.20765	2.49235	398	0.121	1
SAM_Placebo_wk104 - SAM_Placebo_wk4	0.79593	1.139	-1.48207	3.07393	392	0.699	1
SAM_Placebo_wk104 - SAM_Placebo_wk8	0.39681	1.215	-2.03319	2.82681	393	0.327	1
SAM_Placebo_wk12 - SAM_Placebo_wk8	0.25446	0.915	-1.57554	2.08446	353	0.278	1
SAM_Placebo_wk4 - SAM_Placebo_wk8	-0.39912	0.871	-2.14112	1.34288	349	-0.458	1

## Sheet: 7) GLM_Fig. 4D
feature	Product_Name	Family	Description	metadata	value	Reference	Effect Size	stderr	Lower 95% CI	Upper 95% CI	N	N.not.0	pval	qval
MF7196	blaTEM	DLFM13_04515_CBP15SR2_CHL_16_gene-1_+_231-1673_complete	NF000531.2_blaTEM_blaTEM: TEM family class A beta-lactamase	Description	SAM_Amoxicillin_wk1	SAM_Placebo_wk1	4.17708	0.758554	2.65998	5.69419	428	255	7.97e-08	9.42e-06
MF6837	EmrK	gb_BAA11236_1_ARO_3000206_emrK__Escherichia_coli_	efflux pump complex or subunit conferring antibiotic resistance_determinant of antibiotic resistance	Description	SAM_Amoxicillin_wk1	SAM_Placebo_wk1	3.86989	0.785532	2.29883	5.44096	428	219	1.4e-06	5.71e-05
MF7452	gadX	gb_BAE77778_1_ARO_3000508_gadX__Escherichia_coli	gadX__Escherichia_coli	Description	SAM_Amoxicillin_wk1	SAM_Placebo_wk1	3.81149	0.930225	1.95104	5.67194	428	214	5.4e-05	0.00126448
MF8390	soxR	DLFM06_02376_5-B1_PEN_16_gene-4_+_2271-2735_complete	RF0121_soxR_soxR: mutant efflux regulatory protein conferring antibiotic resistance [ARO:3000836]	Description	SAM_Amoxicillin_wk1	SAM_Placebo_wk1	3.53256	0.681526	2.16951	4.89561	428	221	4.05e-07	2.29e-05
MF0298	aph(3'')-Ib	1391852856_WP_109545041_1_NG_056002_2_1_1_aph(3__)-Ib_aph(3__)-Ib_phosphotransferase_aminoglycoside_O-phosphotransferase_APH(3__)-Ib	aminoglycoside O-phosphotransferase APH(3'')-Ib	Description	SAM_Amoxicillin_wk1	SAM_Placebo_wk1	3.37895	0.7379	1.90315	4.85475	428	226	6.88e-06	0.000225524
MF6424	AcrS	gb_AAC76296_1_ARO_3000656_acrS__Escherichia_coli	determinant of antibiotic resistance	Description	SAM_Amoxicillin_wk1	SAM_Placebo_wk1	3.29608	0.610384	2.07531	4.51685	428	223	1.37e-07	1.18e-05
MF7466	ampC1	gb_CBJ02047_1_ARO_3004611_Escherichia_coli_ampC1	Escherichia_coli_ampC1	Description	SAM_Amoxicillin_wk1	SAM_Placebo_wk1	3.26309	0.608259	2.04657	4.4796	428	149	1.64e-07	1.31e-05
MF7533	aph(6)-Id	1028083027_WP_063842183_1_AF024602_1_1_1_aph(6)-Id_aph(6)-Id_phosphotransferase_aminoglycoside_O-phosphotransferase_APH(6)-Id	aminoglycoside_O-phosphotransferase_APH(6)-Id	Description	SAM_Amoxicillin_wk1	SAM_Placebo_wk1	3.22706	0.771559	1.68394	4.77017	428	276	3.81e-05	0.000930275
MF7481	DLFM13_05754_CBP19SR2_CHL_5_gene-5_+_2008-3231_complete (tet(A))	DLFM13_05754_CBP19SR2_CHL_5_gene-5_+_2008-3231_complete	gnl_BL_ORD_ID_1828 gb_WP_001089072.1_ARO:3000165_tet(A) [Proteobacteria]	Description	SAM_Amoxicillin_wk1	SAM_Placebo_wk1	3.21541	0.730144	1.75512	4.6757	428	173	1.49e-05	0.000406657
MF6415	mdtH	gb_AAC74149_2_ARO_3001216_mdtH__Escherichia_coli	efflux pump complex or subunit conferring antibiotic resistance_determinant of antibiotic resistance	Description	SAM_Amoxicillin_wk1	SAM_Placebo_wk1	3.194	0.654124	1.88575	4.50224	428	195	1.71e-06	6.68e-05
MF7890	dfrA8	446493211_WP_000571065_1_U10186_1_1_1_dfrA8_dfrA8_insensitivity_trimethoprim-resistant_dihydrofolate_reductase_DfrA8	trimethoprim-resistant_dihydrofolate_reductase_DfrA8	Description	SAM_Amoxicillin_wk1	SAM_Placebo_wk1	3.17493	0.61962	1.93569	4.41417	428	101	5.42e-07	2.87e-05
MF6428	mdtM	gb_AAC77293_1_ARO_3001214_mdtM__Escherichia_coli	efflux pump complex or subunit conferring antibiotic resistance_determinant of antibiotic resistance	Description	SAM_Amoxicillin_wk1	SAM_Placebo_wk1	3.16779	0.533424	2.10094	4.23464	428	194	8.05e-09	2.2e-06
MF4599	bla_class_A	DLFM11_03178_P13SR3_DCS_11_gene-1_+_258-644_complete	Class A beta-lactamase	Description	SAM_Amoxicillin_wk1	SAM_Placebo_wk1	3.16613	0.573346	2.01944	4.31282	428	234	7.33e-08	9.42e-06
MF6427	mdtF	gb_AAC76539_1_ARO_3000796_mdtF__Escherichia_coli	efflux pump complex or subunit conferring antibiotic resistance_determinant of antibiotic resistance	Description	SAM_Amoxicillin_wk1	SAM_Placebo_wk1	3.12926	0.742872	1.64352	4.615	428	203	3.36e-05	0.000833354
MF6420	PmrF	gb_AAC75314_1_ARO_3003578_pmrF__Escherichia_coli	phosphoethanolamine transferase conferring colistin resistance_determinant of polymyxin resistance_gene altering cell wall charge_determinant of antibiotic resistance	Description	SAM_Amoxicillin_wk1	SAM_Placebo_wk1	3.01807	0.646328	1.72542	4.31073	428	211	4.58e-06	0.000156417
MF6791	AAC(6')-Ib7	gb_AKN19287_1_ARO_3002578_AAC(6_)-Ib7__Salmonella_enterica	aminoglycoside acetyltransferase (AAC)_determinant of aminoglycoside resistance_antibiotic inactivation enzyme_determinant of antibiotic resistance	Description	SAM_Amoxicillin_wk1	SAM_Placebo_wk1	2.99522	0.560397	1.87442	4.11601	428	135	1.81e-07	1.31e-05
MF6426	AcrF	gb_AAC76298_1_ARO_3000502_acrF__Escherichia_coli	efflux pump complex or subunit conferring antibiotic resistance_determinant of antibiotic resistance	Description	SAM_Amoxicillin_wk1	SAM_Placebo_wk1	2.96749	0.541107	1.88528	4.04971	428	163	8.93e-08	9.42e-06
MF6840	EmrA	gb_BAA16547_1_ARO_3000027_emrA__Escherichia_coli	efflux pump complex or subunit conferring antibiotic resistance_determinant of antibiotic resistance	Description	SAM_Amoxicillin_wk1	SAM_Placebo_wk1	2.91387	0.535818	1.84224	3.98551	428	203	1.13e-07	1.09e-05
MF7408	mphB	gb_AAG57600_1_ARO_3000318_mphB__Escherichia_coli	mphB__Escherichia_coli	Description	SAM_Amoxicillin_wk1	SAM_Placebo_wk1	2.8981	0.542505	1.81309	3.98311	428	136	1.84e-07	1.31e-05
MF7562	catA	1028084250_WP_063843218_1_AF326777_3_1_1_catA1_catA1_acetyltransferase_type_A-1_chloramphenicol_O-acetyltransferase	type_A-1_chloramphenicol_O-acetyltransferase	Description	SAM_Amoxicillin_wk1	SAM_Placebo_wk1	2.8901	0.479282	1.93154	3.84867	428	66	4.89e-09	1.6e-06
MF6838	EmrY	gb_BAA11237_1_ARO_3000254_emrY__Escherichia_coli_	efflux pump complex or subunit conferring antibiotic resistance_determinant of antibiotic resistance	Description	SAM_Amoxicillin_wk1	SAM_Placebo_wk1	2.85476	0.644616	1.56553	4.14399	428	213	1.34e-05	0.000371236
MF7375	Escherichia coli acrA	gb_AAC73565_1_ARO_3004043_Escherichia_coli_acrA	Escherichia_coli_acrA	Description	SAM_Amoxicillin_wk1	SAM_Placebo_wk1	2.78341	0.606268	1.57088	3.99595	428	180	6.54e-06	0.000218518
MF6419	mdtC	gb_AAC75137_1_ARO_3000794_mdtC__Escherichia_coli	efflux pump complex or subunit conferring antibiotic resistance_determinant of antibiotic resistance	Description	SAM_Amoxicillin_wk1	SAM_Placebo_wk1	2.76273	0.559498	1.64373	3.88173	428	171	1.32e-06	5.71e-05
MF6872	mdtN	gb_BAE78084_1_ARO_3003548_mdtN__Escherichia_coli	efflux pump complex or subunit conferring antibiotic resistance_determinant of antibiotic resistance	Description	SAM_Amoxicillin_wk1	SAM_Placebo_wk1	2.74572	0.558665	1.62839	3.86305	428	181	1.48e-06	5.9e-05
MF0500	sul1	518557037_WP_019727244_1_DQ914960_2_1_1_sul1_sul1_insensitivity_sulfonamide-resistant_dihydropteroate_synthase_Sul1	sulfonamide-resistant dihydropteroate synthase Sul1	Description	SAM_Amoxicillin_wk1	SAM_Placebo_wk1	2.73912	0.538042	1.66303	3.8152	428	96	6.35e-07	3.24e-05
MF6871	mdtO	gb_BAE78083_1_ARO_3003549_mdtO__Escherichia_coli	efflux pump complex or subunit conferring antibiotic resistance_determinant of antibiotic resistance	Description	SAM_Amoxicillin_wk1	SAM_Placebo_wk1	2.72847	0.524985	1.6785	3.77844	428	197	3.78e-07	2.21e-05
MF3792	CMY-LAT-MOX-ACT-MIR-FOX	DLFM07_01163_03F-000_AMX_2_gene-6_-_1663-2616_complete	A grouping of the related CMY, LAT, MOX, ACT, MIR, and FOX beta-lactamases (class c)	Description	SAM_Amoxicillin_wk1	SAM_Placebo_wk1	2.71908	0.607355	1.50437	3.93379	428	184	1.08e-05	0.000317009
MF6425	AcrE	gb_AAC76297_1_ARO_3000499_acrE__Escherichia_coli	efflux pump complex or subunit conferring antibiotic resistance_determinant of antibiotic resistance	Description	SAM_Amoxicillin_wk1	SAM_Placebo_wk1	2.67228	0.556989	1.5583	3.78626	428	167	2.55e-06	9.28e-05
MF7448	cpxA	gb_BAB38260_1_ARO_3000830_cpxA__Escherichia_coli	cpxA__Escherichia_coli	Description	SAM_Amoxicillin_wk1	SAM_Placebo_wk1	2.6325	0.493781	1.64494	3.62007	428	196	1.94e-07	1.33e-05
MF4730	Dihydropteroate	DLFM11_05771_P22SR1_SXT_1_gene-1_+_107-997_complete	TIGR01496_DHPS: dihydropteroate synthase	Description	SAM_Amoxicillin_wk1	SAM_Placebo_wk1	2.60205	0.597914	1.40622	3.79788	428	161	1.86e-05	0.000492038
MF7447	evgA	gb_BAB36671_1_ARO_3000832_evgA__Escherichia_coli	evgA__Escherichia_coli	Description	SAM_Amoxicillin_wk1	SAM_Placebo_wk1	2.5509	0.597125	1.35665	3.74515	428	218	2.62e-05	0.000680314
MF6870	mdtP	gb_BAE78082_1_ARO_3003550_mdtP__Escherichia_coli	efflux pump complex or subunit conferring antibiotic resistance_determinant of antibiotic resistance	Description	SAM_Amoxicillin_wk1	SAM_Placebo_wk1	2.46219	0.619629	1.22293	3.70145	428	189	8.9e-05	0.0019448
MF6422	EmrB	gb_AAC75733_1_ARO_3000074_emrB__Escherichia_coli	efflux pump complex or subunit conferring antibiotic resistance_determinant of antibiotic resistance	Description	SAM_Amoxicillin_wk1	SAM_Placebo_wk1	2.45655	0.439324	1.5779	3.3352	428	173	5.11e-08	7.61e-06
MF6868	mdtE	gb_BAE77781_1_ARO_3000795_mdtE__Escherichia_coli	efflux pump complex or subunit conferring antibiotic resistance_determinant of antibiotic resistance	Description	SAM_Amoxicillin_wk1	SAM_Placebo_wk1	2.40853	0.503645	1.40124	3.41582	428	202	2.74e-06	9.77e-05
MF7379	EmrR	gb_AAC75731_1_ARO_3000516_emrR__Escherichia_coli	emrR__Escherichia_coli	Description	SAM_Amoxicillin_wk1	SAM_Placebo_wk1	2.38449	0.525213	1.33406	3.43492	428	201	8.19e-06	0.000253178
MF3557	ClassC-AmpC	DLFM05_00016_Ecoli-LibraryB_PIP_10_gene-8_-_3204-4094_complete	Class C beta-lactamases	Description	SAM_Amoxicillin_wk1	SAM_Placebo_wk1	2.31498	0.420852	1.47328	3.15669	428	179	8.21e-08	9.42e-06
MF6873	eptA	gb_BAE78116_1_ARO_3003576_eptA__Escherichia_coli	phosphoethanolamine transferase conferring colistin resistance_determinant of polymyxin resistance_gene altering cell wall charge_determinant of antibiotic resistance	Description	SAM_Amoxicillin_wk1	SAM_Placebo_wk1	2.30945	0.43207	1.44531	3.17359	428	182	1.81e-07	1.31e-05
MF8272	DLFM10_01014_F15_FOX_9_gene-3_-_1051-1431_complete (marA)	DLFM10_01014_F15_FOX_9_gene-3_-_1051-1431_complete	gnl_BL_ORD_ID_1812 gb_BAA15221.2_ARO:3000263_marA [Escherichia coli str. K-12 substr. W3110]	Description	SAM_Amoxicillin_wk1	SAM_Placebo_wk1	2.27844	0.406815	1.46481	3.09207	428	162	4.89e-08	7.61e-06
MF6939	Escherichia coli emrE	gb_CAA77936_1_ARO_3004039_Escherichia_coli_emrE	small multidrug resistance (SMR) antibiotic efflux pump_efflux pump complex or subunit conferring antibiotic resistance_determinant of antibiotic resistance	Description	SAM_Amoxicillin_wk1	SAM_Placebo_wk1	2.24954	0.660065	0.92941	3.56967	428	141	0.000745294	0.0118524
MF7378	YojI	gb_AAC75271_1_ARO_3003952_yojI__Escherichia_coli	yojI__Escherichia_coli	Description	SAM_Amoxicillin_wk1	SAM_Placebo_wk1	2.23992	0.408852	1.42221	3.05762	428	149	9.2e-08	9.42e-06
MF6802	gadW	gb_ANK04027_1_ARO_3003838_gadW__Escherichia_coli	determinant of antibiotic resistance	Description	SAM_Amoxicillin_wk1	SAM_Placebo_wk1	2.23883	0.557153	1.12453	3.35314	428	184	7.45e-05	0.00169377
MF6616	mdtG	gb_ABV18113_1_ARO_3001329_mdtG__Escherichia_coli	efflux pump complex or subunit conferring antibiotic resistance_determinant of antibiotic resistance	Description	SAM_Amoxicillin_wk1	SAM_Placebo_wk1	2.21323	0.416425	1.38038	3.04608	428	166	2.1e-07	1.38e-05
MF7516	aadA21	1028081053_WP_063840436_1_EF051038_1_1_1_aadA21_aadA21_nucleotidyltransferase_ANT(3__)-Ia_family_aminoglycoside_nucleotidyltransferase_AadA21	ANT(3__)-Ia_family_aminoglycoside_nucleotidyltransferase_AadA21	Description	SAM_Amoxicillin_wk1	SAM_Placebo_wk1	2.20877	0.378213	1.45234	2.96519	428	88	1.38e-08	2.82e-06
MF7201	DLFM13_05872_CBP19SR2_PIP_13_gene-3_-_1165-1869_complete (trim_DfrA1_like)	DLFM13_05872_CBP19SR2_PIP_13_gene-3_-_1165-1869_complete	NF000330.1_trim_DfrA1_like_trim_DfrA1_like: trimethoprim-resistant dihydrofolate reductase DfrA	Description	SAM_Amoxicillin_wk1	SAM_Placebo_wk1	2.1349	0.537054	1.06079	3.20901	428	112	8.84e-05	0.0019448
MF6869	CRP	gb_BAE77933_1_ARO_3000518_CRP__Escherichia_coli	determinant of antibiotic resistance	Description	SAM_Amoxicillin_wk1	SAM_Placebo_wk1	2.1102	0.480608	1.14899	3.07142	428	189	1.58e-05	0.000423202
MF6839	baeS	gb_BAA15934_1_ARO_3000829_baeS__Escherichia_coli	protein(s) and two-component regulatory system modulating antibiotic efflux_determinant of antibiotic resistance	Description	SAM_Amoxicillin_wk1	SAM_Placebo_wk1	2.08957	0.407391	1.27478	2.90435	428	152	5.27e-07	2.87e-05
MF6423	bacA	gb_AAC76093_1_ARO_3002986_bacA__Escherichia_coli	protein(s) conferring antibiotic resistance via molecular bypass_bacitracin resistance gene_determinant of antibiotic resistance_determinant of resistance to peptide antibiotics	Description	SAM_Amoxicillin_wk1	SAM_Placebo_wk1	2.06576	0.397301	1.27116	2.86037	428	176	3.73e-07	2.21e-05
MF7455	ampH	gb_BAJ42218_1_ARO_3004612_Escherichia_coli_ampH	Escherichia_coli_ampH	Description	SAM_Amoxicillin_wk1	SAM_Placebo_wk1	2.05754	0.392434	1.27267	2.84241	428	180	3.01e-07	1.9e-05
MF6663	TolC	gb_ACN32294_1_ARO_3000237_tolC__Escherichia_coli_	efflux pump complex or subunit conferring antibiotic resistance_determinant of antibiotic resistance	Description	SAM_Amoxicillin_wk1	SAM_Placebo_wk1	2.04492	0.615538	0.813849	3.276	428	188	0.00100567	0.0148405
MF7376	kdpE	gb_AAC73788_1_ARO_3003841_kdpE__Escherichia_coli	kdpE__Escherichia_coli	Description	SAM_Amoxicillin_wk1	SAM_Placebo_wk1	2.04143	0.455112	1.1312	2.95165	428	169	1.04e-05	0.000310279
MF7444	baeR	gb_BAA15935_1_ARO_3000828_baeR__Escherichia_coli	protein(s) and two-component regulatory system modulating antibiotic efflux_determinant of antibiotic resistance	Description	SAM_Amoxicillin_wk1	SAM_Placebo_wk1	2.02211	0.49152	1.03907	3.00515	428	202	5.05e-05	0.00119885
MF7446	H-NS	gb_BAB35162_1_ARO_3000676_H-NS__Escherichia_coli	H-NS__Escherichia_coli	Description	SAM_Amoxicillin_wk1	SAM_Placebo_wk1	2.00594	0.56449	0.876957	3.13492	428	226	0.000442484	0.00785896
MF8117	aadA24	DLFM13_05946_CBP19SR2_SXT_47_gene-4_+_2463-3242_complete	gnl_BL_ORD_ID_184 aadA24_1_AM711129	Description	SAM_Amoxicillin_wk1	SAM_Placebo_wk1	1.98952	0.367836	1.25385	2.7252	428	96	1.31e-07	1.18e-05
MF7515	ant(3'')-Ia	1028081033_WP_063840416_1_FJ460181_2_1_1_aadA17_ant(3__)-Ia_nucleotidyltransferase_ANT(3__)-Ia_family_aminoglycoside_nucleotidyltransferase_AadA17	ANT(3__)-Ia_family_aminoglycoside_nucleotidyltransferase_AadA17	Description	SAM_Amoxicillin_wk1	SAM_Placebo_wk1	1.95765	0.397014	1.16363	2.75168	428	76	1.37e-06	5.71e-05
MF3560	ABCAntibioticEffluxPump	DLFM05_00032_Ecoli-LibraryA_TET_7_gene-2_-_469-2250_complete	ATP-binding cassette (ABC) antibiotic efflux pump	Description	SAM_Amoxicillin_wk1	SAM_Placebo_wk1	1.9474	0.491864	0.963671	2.93113	428	204	9.43e-05	0.00198057
MF4054	DLFM08_00153_B4_FOX_6_gene-3_+_1768-2604_complete (marA)	DLFM08_00153_B4_FOX_6_gene-3_+_1768-2604_complete	marA: transcription factor induces MDR efflux pump AcrAB	Description	SAM_Amoxicillin_wk1	SAM_Placebo_wk1	1.9292	0.434821	1.05956	2.79884	428	138	1.29e-05	0.000364671
MF6418	mdtB	gb_AAC75136_1_ARO_3000793_mdtB__Escherichia_coli	efflux pump complex or subunit conferring antibiotic resistance_determinant of antibiotic resistance	Description	SAM_Amoxicillin_wk1	SAM_Placebo_wk1	1.9257	0.384329	1.15704	2.69435	428	157	9.35e-07	4.26e-05
MF7418	tet(A)	gb_AAN06707_1_ARO_3000165_tet(A)__Shigella_sonnei_	tet(A)__Shigella_sonnei_	Description	SAM_Amoxicillin_wk1	SAM_Placebo_wk1	1.91075	0.53808	0.834594	2.98692	428	129	0.000446204	0.00785896
MF6417	mdtA	gb_AAC75135_2_ARO_3000792_mdtA__Escherichia_coli	efflux pump complex or subunit conferring antibiotic resistance_determinant of antibiotic resistance	Description	SAM_Amoxicillin_wk1	SAM_Placebo_wk1	1.89963	0.39414	1.11135	2.68791	428	161	2.3e-06	8.58e-05
MF7377	msbA	gb_AAC74000_1_ARO_3003950_msbA__Escherichia_coli	msbA__Escherichia_coli	Description	SAM_Amoxicillin_wk1	SAM_Placebo_wk1	1.87815	0.415999	1.04615	2.71015	428	177	9.17e-06	0.000278266
MF6421	evgS	gb_AAC75429_1_ARO_3000833_evgS__Escherichia_coli	protein(s) and two-component regulatory system modulating antibiotic efflux_determinant of antibiotic resistance	Description	SAM_Amoxicillin_wk1	SAM_Placebo_wk1	1.83355	0.458615	0.916316	2.75078	428	182	8.08e-05	0.001813
MF7296	tet_MFS_efflux	DLFM13_05643_CBP18SR2_TGC_18_gene-5_-_2877-3671_complete	RF0134_tet_MFS_efflux_tetracycline resistance MFS efflux pump: selectively pump out tetracycline or tetracycline derivatives [ARO:3000239]	Description	SAM_Amoxicillin_wk1	SAM_Placebo_wk1	1.82539	0.565047	0.695292	2.95548	428	153	0.00137492	0.0186861
MF6416	ugd	gb_AAC75089_1_ARO_3003577_ugd__Escherichia_coli	phosphoethanolamine transferase conferring colistin resistance_determinant of polymyxin resistance_gene altering cell wall charge_determinant of antibiotic resistance	Description	SAM_Amoxicillin_wk1	SAM_Placebo_wk1	1.76196	0.527353	0.707258	2.81667	428	146	0.000941369	0.0142502
MF7374	acrB	gb_AAC73564_1_ARO_3000216_acrB__Escherichia_coli	efflux pump complex or subunit conferring antibiotic resistance_determinant of antibiotic resistance	Description	SAM_Amoxicillin_wk1	SAM_Placebo_wk1	1.7455	0.466881	0.811744	2.67927	428	154	0.000222194	0.00428181
MF7445	acrD	gb_BAA16344_1_ARO_3000491_acrD__Escherichia_coli	efflux pump complex or subunit conferring antibiotic resistance_determinant of antibiotic resistance	Description	SAM_Amoxicillin_wk1	SAM_Placebo_wk1	1.65836	0.510742	0.636881	2.67985	428	197	0.00130038	0.0183623
MF8323	bla_class_C	DLFM06_01729_1-C6_AMP_3_gene-7_-_2838-3896_complete	NF033085.1_bla_class_C_bla_class_C: class C beta-lactamase	Description	SAM_Amoxicillin_wk1	SAM_Placebo_wk1	1.64722	0.545957	0.555303	2.73913	428	125	0.00277356	0.0324507
MF8109	dfrA7	DLFM13_05528_CBP18SR2_SXT_74_gene-11_-_6434-6907_complete	gnl_BL_ORD_ID_252 1028085974_WP_063844472.1_AJ884724.1_1_1_dfrA7_dfrA7_insensitivity_trimethoprim-resistant_dihydrofolate_reductase_DfrA7	Description	SAM_Amoxicillin_wk1	SAM_Placebo_wk1	1.61157	0.419282	0.773002	2.45013	428	60	0.000148397	0.00300093
MF7200	DLFM13_04934_CBP16SR2_SXT_46_gene-4_+_2577-3320_complete (trim_DfrA1_like)	DLFM13_04934_CBP16SR2_SXT_46_gene-4_+_2577-3320_complete	NF000330.1_trim_DfrA1_like_trim_DfrA1_like: trimethoprim-resistant dihydrofolate reductase DfrA	Description	SAM_Amoxicillin_wk1	SAM_Placebo_wk1	1.20636	0.297217	0.611925	1.80079	428	47	6.32e-05	0.00145732
MF0090	1028099865_WP_063856114_1_AB054984_1_1_1_tet(M)_tet(M)_target_protection_tetracycline_resistance_ribosomal_protection_protein_Tet(M)	1028099865_WP_063856114_1_AB054984_1_1_1_tet(M)_tet(M)_target_protection_tetracycline_resistance_ribosomal_protection_protein_Tet(M)	tetracycline resistance ribosomal protection protein Tet(M)	Description	SAM_Amoxicillin_wk1	SAM_Placebo_wk1	-1.87956	0.644312	-3.16818	-0.590932	428	301	0.00380389	0.0415385
MF0089	1028099835_WP_063856107_1_X56353_1_1_1_tet(M)_tet(M)_target_protection_tetracycline_resistance_ribosomal_protection_protein_Tet(M)	1028099835_WP_063856107_1_X56353_1_1_1_tet(M)_tet(M)_target_protection_tetracycline_resistance_ribosomal_protection_protein_Tet(M)	tetracycline resistance ribosomal protection protein Tet(M)	Description	SAM_Amoxicillin_wk1	SAM_Placebo_wk1	-1.95152	0.535121	-3.02176	-0.881276	428	404	0.000313663	0.00577112
MF4600	DLFM11_03198_P17SR3_DCS_9_gene-2_-_521-2014_complete (TetM-TetW-TetO-TetS)	DLFM11_03198_P17SR3_DCS_9_gene-2_-_521-2014_complete	tetM, tetW, tetO, and tetS: tetracycline resistance ribosomal protection protein	Description	SAM_Amoxicillin_wk1	SAM_Placebo_wk1	-2.01045	0.634284	-3.27902	-0.741881	428	414	0.00168717	0.0217605
MF0093	1028100286_WP_063856421_1_EF065524_1_1_1_tet(W)_tet(W)_target_protection_tetracycline_resistance_ribosomal_protection_protein_Tet(W)	1028100286_WP_063856421_1_EF065524_1_1_1_tet(W)_tet(W)_target_protection_tetracycline_resistance_ribosomal_protection_protein_Tet(W)	tetracycline resistance ribosomal protection protein Tet(W)	Description	SAM_Amoxicillin_wk1	SAM_Placebo_wk1	-2.31759	0.678776	-3.67514	-0.960042	428	379	0.0007303	0.0117278
MF4736	DLFM11_05987_P17SR5_TET_9_gene-1_-_28-1947_complete (TetM-TetW-TetO-TetS)	DLFM11_05987_P17SR5_TET_9_gene-1_-_28-1947_complete	tetM, tetW, tetO, and tetS: tetracycline resistance ribosomal protection protein	Description	SAM_Amoxicillin_wk1	SAM_Placebo_wk1	-2.4586	0.718155	-3.89492	-1.02229	428	334	0.000705948	0.0115634
MF7478	tetO	DLFM13_03764_CBP12SR2_TET_56_gene-1_+_424-2346_complete	gnl_BL_ORD_ID_1899 gb_AAA23033.2_ARO:3000190_tetO [Campylobacter jejuni]	Description	SAM_Amoxicillin_wk1	SAM_Placebo_wk1	-2.65634	0.697519	-4.05138	-1.2613	428	302	0.000170296	0.00340177
MF7652	1028100171_WP_063856394_1_DQ206711_1_1_1_tet(M)_tet(M)_target_protection_tetracycline_resistance_ribosomal_protection_protein_Tet(M)	1028100171_WP_063856394_1_DQ206711_1_1_1_tet(M)_tet(M)_target_protection_tetracycline_resistance_ribosomal_protection_protein_Tet(M)	tetracycline_resistance_ribosomal_protection_protein_Tet(M)	Description	SAM_Amoxicillin_wk1	SAM_Placebo_wk1	-2.71779	0.388283	-3.49436	-1.94123	428	421	1.74e-11	1.43e-08
MF0092	1028100284_WP_063856419_1_DQ525023_1_1_1_tet(W)_tet(W)_target_protection_tetracycline_resistance_ribosomal_protection_protein_Tet(W)	1028100284_WP_063856419_1_DQ525023_1_1_1_tet(W)_tet(W)_target_protection_tetracycline_resistance_ribosomal_protection_protein_Tet(W)	tetracycline resistance ribosomal protection protein Tet(W)	Description	SAM_Amoxicillin_wk1	SAM_Placebo_wk1	-2.74365	0.586465	-3.91658	-1.57072	428	372	4.42e-06	0.000154107
MF3849	TDLFM07_02164_01G-000-2_TET_2_gene-3_+_1711-3630_complete(TetM-TetW-TetO-TetS)	DLFM07_02164_01G-000-2_TET_2_gene-3_+_1711-3630_complete	tetM, tetW, tetO, and tetS: tetracycline resistance ribosomal protection protein	Description	SAM_Amoxicillin_wk1	SAM_Placebo_wk1	-3.10925	0.681263	-4.47178	-1.74673	428	337	7.38e-06	0.000232371
MF6422	EmrB	gb_AAC75733_1_ARO_3000074_emrB__Escherichia_coli	efflux pump complex or subunit conferring antibiotic resistance_determinant of antibiotic resistance	Description	SAM_Amoxicillin_wk12	SAM_Placebo_wk1	1.56847	0.480238	0.607999	2.52895	428	173	0.00121878	0.0173597
MF7890	dfrA8	446493211_WP_000571065_1_U10186_1_1_1_dfrA8_dfrA8_insensitivity_trimethoprim-resistant_dihydrofolate_reductase_DfrA8	trimethoprim-resistant_dihydrofolate_reductase_DfrA8	Description	SAM_Amoxicillin_wk4	SAM_Placebo_wk1	1.90576	0.646065	0.613634	3.19789	428	101	0.00343549	0.0385434
MF0056	Erm	1028086505_WP_063844879_1_M36726_1_1_1_erm(X)_erm(X)_target_modification_23S_rRNA_(adenine(2058)-N(6))-methyltransferase_Erm(X)	23S rRNA (adenine(2058)-N(6))-methyltransferase Erm(X)	Description	SAM_Placebo_wk104	SAM_Placebo_wk1	3.27956	0.895796	1.48797	5.07115	428	85	0.000297496	0.00553748
MF0057	Erm	1028086515_WP_063844889_1_AF338705_1_1_1_erm(X)_erm(X)_target_modification_23S_rRNA_(adenine(2058)-N(6))-methyltransferase_Erm(X)	23S rRNA (adenine(2058)-N(6))-methyltransferase Erm(X)	Description	SAM_Placebo_wk104	SAM_Placebo_wk1	2.32752	0.809058	0.7094	3.94563	428	69	0.00431033	0.0452585
MF1224	TetM-TetW-TetO-TetS	DLFM02_03056_F04_TET_14_gene-1_+_912-2831_complete	tetM, tetW, tetO, and tetS: tetracycline resistance ribosomal protection protein	Description	SAM_Placebo_wk104	SAM_Placebo_wk1	-3.33199	1.08604	-5.50408	-1.1599	428	228	0.00235555	0.0281634
MF8271	tet(40)	DLFM02_02210_F11_TET_3_gene-3_+_2650-3888_complete	efflux pump complex or subunit conferring antibiotic resistance_determinant of antibiotic resistance	Description	SAM_Placebo_wk104	SAM_Placebo_wk1	-4.25577	1.38119	-7.01816	-1.49338	428	221	0.00225678	0.0271809
MF7890	dfrA8	446493211_WP_000571065_1_U10186_1_1_1_dfrA8_dfrA8_insensitivity_trimethoprim-resistant_dihydrofolate_reductase_DfrA8	trimethoprim-resistant_dihydrofolate_reductase_DfrA8	Description	SAM_Placebo_wk12	SAM_Placebo_wk1	2.09836	0.665139	0.768083	3.42864	428	101	0.0017784	0.0225816
MF6428	mdtM	gb_AAC77293_1_ARO_3001214_mdtM__Escherichia_coli	efflux pump complex or subunit conferring antibiotic resistance_determinant of antibiotic resistance	Description	SAM_Placebo_wk12	SAM_Placebo_wk1	1.71888	0.582203	0.554473	2.88329	428	194	0.00340593	0.0384753
MF7572	cfxA	1028084269_WP_063843237_1_U38243_1_1_1_cfxA_cfxA_hydrolase_class_A_broad-spectrum_beta-lactamase_CfxA	class_A_broad-spectrum_beta-lactamase_CfxA	visAge	visAge		2.59733	0.403887	1.78956	3.4051	428	311	2.41e-09	1.32e-06
MF8271	tet(40)	DLFM02_02210_F11_TET_3_gene-3_+_2650-3888_complete	efflux pump complex or subunit conferring antibiotic resistance_determinant of antibiotic resistance	visAge	visAge		2.29807	0.271005	1.75606	2.84008	428	221	7.91e-14	1.3e-10
MF6670	cfxA	gb_ACT97371_1_ARO_3003097_CfxA6__uncultured_organism_	class A beta-lactamase_beta-lactamase_determinant of beta-lactam resistance_antibiotic inactivation enzyme_determinant of antibiotic resistance	visAge	visAge		1.99639	0.381042	1.2343	2.75847	428	272	6.53e-07	3.24e-05
MF8022	tet(32)	505385954_WP_015573056_1_AJ295238_3_1_1_tet(32)_tet(32)_target_protection_tetracycline_resistance_ribosomal_protection_protein_Tet(32)	tetracycline_resistance_ribosomal_protection_protein_Tet(32)	visAge	visAge		1.64455	0.272023	1.1005	2.18859	428	290	2.26e-08	4.11e-06
MF7458	tetQ	gb_CAA79727_1_ARO_3000191_tetQ__Bacteroides_fragilis_	tetQ__Bacteroides_fragilis_	visAge	visAge		1.5095	0.244696	1.02011	1.99889	428	180	1.04e-08	2.42e-06
MF8119	tet(32)	DLFM14_00708_H5_TET_19_gene-2_-_140-2089_complete	gnl_BL_ORD_ID_2863 tet(32)_2_EF626943	visAge	visAge		1.49762	0.302765	0.892085	2.10315	428	238	2.26e-06	8.58e-05
MF7922	dfrF	488251003_WP_002322211_1_AF028812_1_1_1_dfrF_dfrF_insensitivity_trimethoprim-resistant_dihydrofolate_reductase_DfrF	trimethoprim-resistant_dihydrofolate_reductase_DfrF	visAge	visAge		1.43581	0.304967	0.825873	2.04574	428	322	7.06e-06	0.000226742
MF1224	TetM-TetW-TetO-TetS	DLFM02_03056_F04_TET_14_gene-1_+_912-2831_complete	tetM, tetW, tetO, and tetS: tetracycline resistance ribosomal protection protein	visAge	visAge		1.36073	0.214135	0.932457	1.78899	428	228	3.9e-09	1.6e-06
MF3849	TetM-TetW-TetO-TetS	DLFM07_02164_01G-000-2_TET_2_gene-3_+_1711-3630_complete	tetM, tetW, tetO, and tetS: tetracycline resistance ribosomal protection protein	visAge	visAge		1.21707	0.235686	0.745697	1.68844	428	337	1.09e-06	4.84e-05
MF4736	TetM-TetW-TetO-TetS	DLFM11_05987_P17SR5_TET_9_gene-1_-_28-1947_complete	tetM, tetW, tetO, and tetS: tetracycline resistance ribosomal protection protein	visAge	visAge		1.10877	0.253867	0.601038	1.61651	428	334	3.19e-05	0.000803511
MF7478	tetO	DLFM13_03764_CBP12SR2_TET_56_gene-1_+_424-2346_complete	gnl_BL_ORD_ID_1899 gb_AAA23033.2_ARO:3000190_tetO [Campylobacter jejuni]	visAge	visAge		1.0947	0.235899	0.622899	1.56649	428	302	1.28e-05	0.000364671
MF0092	tet(W)	1028100284_WP_063856419_1_DQ525023_1_1_1_tet(W)_tet(W)_target_protection_tetracycline_resistance_ribosomal_protection_protein_Tet(W)	tetracycline resistance ribosomal protection protein Tet(W)	visAge	visAge		0.956819	0.21778	0.521258	1.39238	428	372	2.79e-05	0.000715158
MF0691	aadS	DLFM02_00521_F24_TGC_7_gene-5_+_2583-3515_complete	AadS family aminoglycoside 6-adenylyltransferase	visAge	visAge		0.606417	0.164074	0.278268	0.934566	428	58	0.000330762	0.00595372
MF7185	ribo_prot_ABC_F	DLFM13_03456_CBP11SR2_CAZ_10_gene-6_+_4104-6020_complete	NF000355.3_ribo_prot_ABC_F_ribo_prot_ABC_F: ABC-F type ribosomal protection protein	visAge	visAge		0.556689	0.14432	0.26805	0.845329	428	73	0.000220821	0.00428181
MF7216	TetM-TetW-TetO-TetS	DLFM11_04808_P13SR3_PEN_25_gene-3_-_1739-3367_complete	RF0133_TetM-TetW-TetO-TetS_"tetM, tetW, tetO, and tetS: tetracycline resistance ribosomal protection protein" [ARO:3000186;ARO:3000194;ARO:3000190;ARO:3000192]	visAge	visAge		0.343318	0.113984	0.11535	0.571285	428	57	0.00314983	0.036334
MF7646	tet(44)	1028099438_WP_063855884_1_FN594949_1_1_1_tet(44)_tet(44)_target_protection_tetracycline_resistance_ribosomal_protection_protein_Tet(44)	tetracycline_resistance_ribosomal_protection_protein_Tet(44)	visAge	visAge		0.334139	0.11315	0.107839	0.560439	428	55	0.00466738	0.0477823
MF6423	bacA	gb_AAC76093_1_ARO_3002986_bacA__Escherichia_coli	protein(s) conferring antibiotic resistance via molecular bypass_bacitracin resistance gene_determinant of antibiotic resistance_determinant of resistance to peptide antibiotics	visAge	visAge		-0.363672	0.127075	-0.617823	-0.109522	428	176	0.00451186	0.0467749
MF6839	baeS	gb_BAA15934_1_ARO_3000829_baeS__Escherichia_coli	protein(s) and two-component regulatory system modulating antibiotic efflux_determinant of antibiotic resistance	visAge	visAge		-0.368925	0.130303	-0.62953	-0.10832	428	152	0.00495365	0.0497796
MF7378	YojI	gb_AAC75271_1_ARO_3003952_yojI__Escherichia_coli	yojI__Escherichia_coli	visAge	visAge		-0.411681	0.139884	-0.69145	-0.131913	428	149	0.00410316	0.0433611
MF8109	dfrA7	DLFM13_05528_CBP18SR2_SXT_74_gene-11_-_6434-6907_complete	gnl_BL_ORD_ID_252 1028085974_WP_063844472.1_AJ884724.1_1_1_dfrA7_dfrA7_insensitivity_trimethoprim-resistant_dihydrofolate_reductase_DfrA7	visAge	visAge		-0.417228	0.134106	-0.685439	-0.149016	428	60	0.00204518	0.0255726
MF8117	aadA24	DLFM13_05946_CBP19SR2_SXT_47_gene-4_+_2463-3242_complete	gnl_BL_ORD_ID_184 aadA24_1_AM711129	visAge	visAge		-0.428702	0.117651	-0.664004	-0.1934	428	96	0.000317094	0.00577112
MF7515	ant(3'')-Ia	1028081033_WP_063840416_1_FJ460181_2_1_1_aadA17_ant(3__)-Ia_nucleotidyltransferase_ANT(3__)-Ia_family_aminoglycoside_nucleotidyltransferase_AadA17	ANT(3__)-Ia_family_aminoglycoside_nucleotidyltransferase_AadA17	visAge	visAge		-0.429547	0.131301	-0.692149	-0.166945	428	76	0.00145686	0.0192446
MF7376	kdpE	gb_AAC73788_1_ARO_3003841_kdpE__Escherichia_coli	kdpE__Escherichia_coli	visAge	visAge		-0.43077	0.145566	-0.721902	-0.139639	428	169	0.00333263	0.0379087
MF6422	EmrB	gb_AAC75733_1_ARO_3000074_emrB__Escherichia_coli	efflux pump complex or subunit conferring antibiotic resistance_determinant of antibiotic resistance	visAge	visAge		-0.434851	0.140516	-0.715883	-0.153819	428	173	0.00215869	0.026586
MF8272	marA	DLFM10_01014_F15_FOX_9_gene-3_-_1051-1431_complete	gnl_BL_ORD_ID_1812 gb_BAA15221.2_ARO:3000263_marA [Escherichia coli str. K-12 substr. W3110]	visAge	visAge		-0.439674	0.13029	-0.700254	-0.179094	428	162	0.00112807	0.0162085
MF6417	mdtA	gb_AAC75135_2_ARO_3000792_mdtA__Escherichia_coli	efflux pump complex or subunit conferring antibiotic resistance_determinant of antibiotic resistance	visAge	visAge		-0.444814	0.126787	-0.698387	-0.19124	428	161	0.000717513	0.0116365
MF7377	msbA	gb_AAC74000_1_ARO_3003950_msbA__Escherichia_coli	msbA__Escherichia_coli	visAge	visAge		-0.474997	0.140596	-0.756189	-0.193805	428	177	0.00108975	0.0159376
MF6416	ugd	gb_AAC75089_1_ARO_3003577_ugd__Escherichia_coli	phosphoethanolamine transferase conferring colistin resistance_determinant of polymyxin resistance_gene altering cell wall charge_determinant of antibiotic resistance	visAge	visAge		-0.478489	0.168672	-0.815833	-0.141146	428	146	0.00487118	0.049253
MF7448	cpxA	gb_BAB38260_1_ARO_3000830_cpxA__Escherichia_coli	cpxA__Escherichia_coli	visAge	visAge		-0.493425	0.167313	-0.828051	-0.158799	428	196	0.00399973	0.0431023
MF7455	ampH	gb_BAJ42218_1_ARO_3004612_Escherichia_coli_ampH	Escherichia_coli_ampH	visAge	visAge		-0.497131	0.125519	-0.748168	-0.246094	428	180	9.37e-05	0.00198057
MF6869	CRP	gb_BAE77933_1_ARO_3000518_CRP__Escherichia_coli	determinant of antibiotic resistance	visAge	visAge		-0.509627	0.156278	-0.822183	-0.197072	428	189	0.0015795	0.0206978
MF7374	acrB	gb_AAC73564_1_ARO_3000216_acrB__Escherichia_coli	efflux pump complex or subunit conferring antibiotic resistance_determinant of antibiotic resistance	visAge	visAge		-0.532239	0.155902	-0.844043	-0.220436	428	154	0.00094827	0.0142502
MF3560	ABCAntibioticEffluxPump	DLFM05_00032_Ecoli-LibraryA_TET_7_gene-2_-_469-2250_complete	ATP-binding cassette (ABC) antibiotic efflux pump	visAge	visAge		-0.538686	0.163685	-0.866055	-0.211316	428	204	0.00143883	0.0192446
MF7379	EmrR	gb_AAC75731_1_ARO_3000516_emrR__Escherichia_coli	emrR__Escherichia_coli	visAge	visAge		-0.542488	0.167987	-0.878463	-0.206513	428	201	0.00138035	0.0186861
MF6426	AcrF	gb_AAC76298_1_ARO_3000502_acrF__Escherichia_coli	efflux pump complex or subunit conferring antibiotic resistance_determinant of antibiotic resistance	visAge	visAge		-0.554298	0.175109	-0.904516	-0.204081	428	163	0.00210406	0.0261095
MF6840	EmrA	gb_BAA16547_1_ARO_3000027_emrA__Escherichia_coli	efflux pump complex or subunit conferring antibiotic resistance_determinant of antibiotic resistance	visAge	visAge		-0.563715	0.174098	-0.911912	-0.215518	428	203	0.00167632	0.0217605
MF6428	mdtM	gb_AAC77293_1_ARO_3001214_mdtM__Escherichia_coli	efflux pump complex or subunit conferring antibiotic resistance_determinant of antibiotic resistance	visAge	visAge		-0.568567	0.170614	-0.909795	-0.22734	428	194	0.000970065	0.0144451
MF6425	AcrE	gb_AAC76297_1_ARO_3000499_acrE__Escherichia_coli	efflux pump complex or subunit conferring antibiotic resistance_determinant of antibiotic resistance	visAge	visAge		-0.576507	0.178151	-0.932809	-0.220205	428	167	0.00134933	0.0186861
MF6424	AcrS	gb_AAC76296_1_ARO_3000656_acrS__Escherichia_coli	determinant of antibiotic resistance	visAge	visAge		-0.593319	0.195229	-0.983777	-0.202861	428	223	0.00258475	0.0306799
MF0500	sul1	518557037_WP_019727244_1_DQ914960_2_1_1_sul1_sul1_insensitivity_sulfonamide-resistant_dihydropteroate_synthase_Sul1	sulfonamide-resistant dihydropteroate synthase Sul1	visAge	visAge		-0.603323	0.172091	-0.947504	-0.259142	428	96	0.000525659	0.00896905
MF6868	mdtE	gb_BAE77781_1_ARO_3000795_mdtE__Escherichia_coli	efflux pump complex or subunit conferring antibiotic resistance_determinant of antibiotic resistance	visAge	visAge		-0.660853	0.173517	-1.00789	-0.313819	428	202	0.00025066	0.00477419
MF6420	PmrF	gb_AAC75314_1_ARO_3003578_pmrF__Escherichia_coli	phosphoethanolamine transferase conferring colistin resistance_determinant of polymyxin resistance_gene altering cell wall charge_determinant of antibiotic resistance	visAge	visAge		-0.669784	0.206726	-1.08324	-0.256333	428	211	0.00133161	0.0186426
MF6802	gadW	gb_ANK04027_1_ARO_3003838_gadW__Escherichia_coli	determinant of antibiotic resistance	visAge	visAge		-0.670385	0.184546	-1.03948	-0.301294	428	184	0.000459812	0.00801247
MF6663	TolC	gb_ACN32294_1_ARO_3000237_tolC__Escherichia_coli_	efflux pump complex or subunit conferring antibiotic resistance_determinant of antibiotic resistance	visAge	visAge		-0.701351	0.203261	-1.10787	-0.294828	428	188	0.000864255	0.0132523
MF6870	mdtP	gb_BAE78082_1_ARO_3003550_mdtP__Escherichia_coli	efflux pump complex or subunit conferring antibiotic resistance_determinant of antibiotic resistance	visAge	visAge		-0.708783	0.204854	-1.11849	-0.299074	428	189	0.000839141	0.0131549
MF6791	AAC(6')-Ib7	gb_AKN19287_1_ARO_3002578_AAC(6_)-Ib7__Salmonella_enterica	aminoglycoside acetyltransferase (AAC)_determinant of aminoglycoside resistance_antibiotic inactivation enzyme_determinant of antibiotic resistance	visAge	visAge		-0.710908	0.179241	-1.06939	-0.352427	428	135	9.16e-05	0.00197527
MF6415	mdtH	gb_AAC74149_2_ARO_3001216_mdtH__Escherichia_coli	efflux pump complex or subunit conferring antibiotic resistance_determinant of antibiotic resistance	visAge	visAge		-0.731062	0.209219	-1.1495	-0.312624	428	195	0.000548085	0.0092553
MF6837	EmrK	gb_BAA11236_1_ARO_3000206_emrK__Escherichia_coli_	efflux pump complex or subunit conferring antibiotic resistance_determinant of antibiotic resistance	visAge	visAge		-0.752393	0.25125	-1.25489	-0.249894	428	219	0.0029801	0.0346198
MF0298	aph(3'')-Ib	1391852856_WP_109545041_1_NG_056002_2_1_1_aph(3__)-Ib_aph(3__)-Ib_phosphotransferase_aminoglycoside_O-phosphotransferase_APH(3__)-Ib	aminoglycoside O-phosphotransferase APH(3'')-Ib	visAge	visAge		-0.776227	0.236014	-1.24826	-0.304198	428	226	0.00112721	0.0162085
MF7890	dfrA8	446493211_WP_000571065_1_U10186_1_1_1_dfrA8_dfrA8_insensitivity_trimethoprim-resistant_dihydrofolate_reductase_DfrA8	trimethoprim-resistant_dihydrofolate_reductase_DfrA8	visAge	visAge		-0.833096	0.219204	-1.2715	-0.394688	428	101	0.000258961	0.00487561
MF0470	tet(L)	501247083_WP_012290101_1_EF605268_1_1_1_tet(L)_tet(L)_efflux_tetracycline_efflux_MFS_transporter_Tet(L)	tetracycline efflux MFS transporter Tet(L)	visAge	visAge		-0.833727	0.196471	-1.22667	-0.440785	428	137	4.78e-05	0.00115207
MF8390	soxR	DLFM06_02376_5-B1_PEN_16_gene-4_+_2271-2735_complete	RF0121_soxR_soxR: mutant efflux regulatory protein conferring antibiotic resistance [ARO:3000836]	visAge	visAge		-0.934365	0.23279	-1.39994	-0.468785	428	221	0.00012598	0.0026121
MF7196	blaTEM	DLFM13_04515_CBP15SR2_CHL_16_gene-1_+_231-1673_complete	NF000531.2_blaTEM_blaTEM: TEM family class A beta-lactamase	visAge	visAge		-0.997534	0.258587	-1.51471	-0.480359	428	255	0.00021503	0.00424361
MF7430	Bifidobacterium ileS conferring resistance to mupirocin	gb_ADP36409_1_ARO_3003730_Bifidobacteria_intrinsic_ileS	antibiotic resistant gene variant or mutant_determinant of mupirocin resistance_determinant of antibiotic resistance	visAge	visAge		-1.15179	0.219448	-1.59069	-0.712899	428	164	7.33e-07	3.53e-05
MF7651	tet(L)	1028099808_WP_063856080_1_M11036_1_1_1_tet(L)_tet(L)_efflux_tetracycline_efflux_MFS_transporter_Tet(L)	tetracycline_efflux_MFS_transporter_Tet(L)	visAge	visAge		-1.4394	0.273012	-1.98542	-0.893374	428	301	8.9e-07	4.17e-05
MF8390	soxR	DLFM06_02376_5-B1_PEN_16_gene-4_+_2271-2735_complete	RF0121_soxR_soxR: mutant efflux regulatory protein conferring antibiotic resistance [ARO:3000836]	visdelMUAC	visdelMUAC		1.68204	0.541487	0.599062	2.76501	428	221	0.00223397	0.0271055
MF6419	mdtC	gb_AAC75137_1_ARO_3000794_mdtC__Escherichia_coli	efflux pump complex or subunit conferring antibiotic resistance_determinant of antibiotic resistance	visdelMUAC	visdelMUAC		1.46279	0.429643	0.603501	2.32207	428	171	0.000843264	0.0131549
MF7201	trim_DfrA1_like	DLFM13_05872_CBP19SR2_PIP_13_gene-3_-_1165-1869_complete	NF000330.1_trim_DfrA1_like_trim_DfrA1_like: trimethoprim-resistant dihydrofolate reductase DfrA	visdelMUAC	visdelMUAC		1.41067	0.410707	0.589258	2.23209	428	112	0.000677879	0.0112437
MF7445	acrD	gb_BAA16344_1_ARO_3000491_acrD__Escherichia_coli	efflux pump complex or subunit conferring antibiotic resistance_determinant of antibiotic resistance	visdelMUAC	visdelMUAC		1.25537	0.390585	0.474196	2.03654	428	197	0.00145325	0.0192446
MF6426	AcrF	gb_AAC76298_1_ARO_3000502_acrF__Escherichia_coli	efflux pump complex or subunit conferring antibiotic resistance_determinant of antibiotic resistance	visdelMUAC	visdelMUAC		1.20051	0.416709	0.367091	2.03393	428	163	0.00450193	0.0467749
MF6422	EmrB	gb_AAC75733_1_ARO_3000074_emrB__Escherichia_coli	efflux pump complex or subunit conferring antibiotic resistance_determinant of antibiotic resistance	visdelMUAC	visdelMUAC		1.06241	0.335969	0.390475	1.73435	428	173	0.00172813	0.0221147
MF4054	marA	DLFM08_00153_B4_FOX_6_gene-3_+_1768-2604_complete	marA: transcription factor induces MDR efflux pump AcrAB	visdelMUAC	visdelMUAC		1.06025	0.340789	0.378668	1.74182	428	138	0.00222157	0.0271055
MF7377	msbA	gb_AAC74000_1_ARO_3003950_msbA__Escherichia_coli	msbA__Escherichia_coli	visdelMUAC	visdelMUAC		0.965587	0.328545	0.308496	1.62268	428	177	0.0037723	0.04147
MF7516	aadA21	1028081053_WP_063840436_1_EF051038_1_1_1_aadA21_aadA21_nucleotidyltransferase_ANT(3__)-Ia_family_aminoglycoside_nucleotidyltransferase_AadA21	ANT(3__)-Ia_family_aminoglycoside_nucleotidyltransferase_AadA21	visdelMUAC	visdelMUAC		0.844353	0.296252	0.251849	1.43686	428	88	0.00486104	0.049253
MF7652	tet(M)	1028100171_WP_063856394_1_DQ206711_1_1_1_tet(M)_tet(M)_target_protection_tetracycline_resistance_ribosomal_protection_protein_Tet(M)	tetracycline_resistance_ribosomal_protection_protein_Tet(M)	visdelMUAC	visdelMUAC		-0.965059	0.316803	-1.59867	-0.331453	428	421	0.00266478	0.0314022
MF0089	tet(M)	1028099835_WP_063856107_1_X56353_1_1_1_tet(M)_tet(M)_target_protection_tetracycline_resistance_ribosomal_protection_protein_Tet(M)	tetracycline resistance ribosomal protection protein Tet(M)	visdelMUAC	visdelMUAC		-1.35693	0.417355	-2.19164	-0.522223	428	404	0.00135757	0.0186861
MF6417	mdtA	gb_AAC75135_2_ARO_3000792_mdtA__Escherichia_coli	efflux pump complex or subunit conferring antibiotic resistance_determinant of antibiotic resistance	visdelWHZ	visdelWHZ		-0.539058	0.184321	-0.907699	-0.170417	428	161	0.00406691	0.0433471
MF6873	eptA	gb_BAE78116_1_ARO_3003576_eptA__Escherichia_coli	phosphoethanolamine transferase conferring colistin resistance_determinant of polymyxin resistance_gene altering cell wall charge_determinant of antibiotic resistance	visdelWHZ	visdelWHZ		-0.616196	0.209746	-1.03569	-0.196704	428	182	0.00390252	0.0423333
MF6422	EmrB	gb_AAC75733_1_ARO_3000074_emrB__Escherichia_coli	efflux pump complex or subunit conferring antibiotic resistance_determinant of antibiotic resistance	visdelWHZ	visdelWHZ		-0.70266	0.204616	-1.11189	-0.293428	428	173	0.000679566	0.0112437
MF6428	mdtM	gb_AAC77293_1_ARO_3001214_mdtM__Escherichia_coli	efflux pump complex or subunit conferring antibiotic resistance_determinant of antibiotic resistance	visdelWHZ	visdelWHZ		-0.738819	0.248444	-1.23571	-0.241932	428	194	0.00318347	0.0364652
MF7375	Escherichia coli acrA	gb_AAC73565_1_ARO_3004043_Escherichia_coli_acrA	Escherichia_coli_acrA	visdelWHZ	visdelWHZ		-0.873465	0.293461	-1.46039	-0.286543	428	180	0.00345968	0.0385508
MF6838	EmrY	gb_BAA11237_1_ARO_3000254_emrY__Escherichia_coli_	efflux pump complex or subunit conferring antibiotic resistance_determinant of antibiotic resistance	visdelWHZ	visdelWHZ		-0.894932	0.301455	-1.49784	-0.292023	428	213	0.00356168	0.0394191
MF7445	acrD	gb_BAA16344_1_ARO_3000491_acrD__Escherichia_coli	efflux pump complex or subunit conferring antibiotic resistance_determinant of antibiotic resistance	visdelWHZ	visdelWHZ		-0.919567	0.237879	-1.39533	-0.443809	428	197	0.000136195	0.00278859
MF6872	mdtN	gb_BAE78084_1_ARO_3003548_mdtN__Escherichia_coli	efflux pump complex or subunit conferring antibiotic resistance_determinant of antibiotic resistance	visdelWHZ	visdelWHZ		-0.936536	0.261501	-1.45954	-0.413535	428	181	0.000475563	0.00819971
MF4600	TetM-TetW-TetO-TetS	DLFM11_03198_P17SR3_DCS_9_gene-2_-_521-2014_complete	tetM, tetW, tetO, and tetS: tetracycline resistance ribosomal protection protein	visMUAC	visMUAC		1.32155	0.45199	0.417573	2.22553	428	414	0.00407537	0.0433471
MF4054	marA	DLFM08_00153_B4_FOX_6_gene-3_+_1768-2604_complete	marA: transcription factor induces MDR efflux pump AcrAB	visMUAC	visMUAC		-0.920216	0.288151	-1.49652	-0.343915	428	138	0.00185975	0.0234329
MF7447	evgA	gb_BAB36671_1_ARO_3000832_evgA__Escherichia_coli	evgA__Escherichia_coli	visMUAC	visMUAC		-1.11833	0.386717	-1.89176	-0.344895	428	218	0.00461815	0.0475756
MF7201	trim_DfrA1_like	DLFM13_05872_CBP19SR2_PIP_13_gene-3_-_1165-1869_complete	NF000330.1_trim_DfrA1_like_trim_DfrA1_like: trimethoprim-resistant dihydrofolate reductase DfrA	visMUAC	visMUAC		-1.15712	0.343845	-1.84481	-0.469429	428	112	0.000865689	0.0132523

## Sheet: 8) Fig. 5A
V1	SAM_Amoxicillin_wk0	SAM_Amoxicillin_wk1	SAM_Amoxicillin_wk104	SAM_Amoxicillin_wk12	SAM_Amoxicillin_wk4	SAM_Amoxicillin_wk8	SAM_Placebo_wk0	SAM_Placebo_wk1	SAM_Placebo_wk104	SAM_Placebo_wk12	SAM_Placebo_wk4
SAM_Amoxicillin_wk1	0.7493	-	-	-	-	-	-	-	-	-	-
SAM_Amoxicillin_wk104	0.002	0.002	-	-	-	-	-	-	-	-	-
SAM_Amoxicillin_wk12	0.8146	0.9483	0.0067	-	-	-	-	-	-	-	-
SAM_Amoxicillin_wk4	0.8271	0.8271	0.0067	0.8271	-	-	-	-	-	-	-
SAM_Amoxicillin_wk8	0.8271	0.9483	0.0032	0.8638	0.8911	-	-	-	-	-	-
SAM_Placebo_wk0	0.995	0.8146	0.002	0.8146	0.8614	0.8271	-	-	-	-	-
SAM_Placebo_wk1	0.8271	0.995	0.0089	0.8983	0.8638	0.995	0.8271	-	-	-	-
SAM_Placebo_wk104	0.7493	0.8271	0.3172	0.8271	0.8271	0.8271	0.8271	0.8271	-	-	-
SAM_Placebo_wk12	0.8271	0.8271	0.0012	0.8271	0.995	0.8638	0.8662	0.8271	0.8271	-	-
SAM_Placebo_wk4	0.8271	0.8271	0.002	0.8271	0.995	0.8828	0.8271	0.8638	0.8271	0.995	-
SAM_Placebo_wk8	0.8271	0.8953	0.0032	0.8828	0.8638	0.995	0.8271	0.995	0.8271	0.8271	0.8271
V2
	SAM_Amoxicillin_wk0	SAM_Amoxicillin_wk1	SAM_Amoxicillin_wk104	SAM_Amoxicillin_wk12	SAM_Amoxicillin_wk4	SAM_Amoxicillin_wk8	SAM_Placebo_wk0	SAM_Placebo_wk1	SAM_Placebo_wk104	SAM_Placebo_wk12	SAM_Placebo_wk4
SAM_Amoxicillin_wk1	0.06921	-	-	-	-	-	-	-	-	-	-
SAM_Amoxicillin_wk104	0.35825	0.00295	-	-	-	-	-	-	-	-	-
SAM_Amoxicillin_wk12	0.38101	0.00555	0.9943	-	-	-	-	-	-	-	-
SAM_Amoxicillin_wk4	0.15234	0.00034	0.67259	0.72247	-	-	-	-	-	-	-
SAM_Amoxicillin_wk8	0.0205	0.00018	0.11425	0.30399	0.52382	-	-	-	-	-	-
SAM_Placebo_wk0	0.74899	0.0409	0.77134	0.65325	0.35825	0.13351	-	-	-	-	-
SAM_Placebo_wk1	0.54171	0.01148	0.81264	0.80723	0.54171	0.14527	0.80723	-	-	-	-
SAM_Placebo_wk104	0.28683	0.01148	0.74899	0.79202	0.97829	0.54171	0.64546	0.71465	-	-	-
SAM_Placebo_wk12	0.13284	0.00034	0.54171	0.66617	0.91839	0.62495	0.30399	0.54171	0.87125	-	-
SAM_Placebo_wk4	0.01148	1.5e-06	0.14527	0.3564	0.54171	0.82107	0.06921	0.13182	0.62495	0.68382	-
SAM_Placebo_wk8	0.13284	0.00181	0.54171	0.72247	0.91857	0.54171	0.35825	0.54171	0.87125	0.94249	0.66617

## Sheet: 9) Fig. 5B
data: week104phylum$p__Actinobacteria and week104phylum$Description
nonSAM_wk104 SAM_Amoxicillin_wk104 SAM_Placebo_wk104
SAM_Amoxicillin_wk104 0.024 - -
SAM_Placebo_wk104 0.364 0.363 -
SAMcontrol_NA_wk104 0.363 0.024 0.304
P value adjustment method: BH

## Sheet: 10) GLM_Fig. 5C-H
feature	metadata	value	Reference	Effect size	stderr	Lower 95% CI	Upper 95% CI	N	N.not.0	pval	qval
s__Prevotella_copri	Description	SAM_Amoxicillin_wk1	SAM_Placebo_wk104	7.14027	2.37027	2.39972	11.8808	428	308	0.00281898	0.0361501
s__Prevotella_sp_AM42_24	Description	SAM_Amoxicillin_wk1	SAM_Placebo_wk104	6.58651	1.72441	3.1377	10.0353	428	159	0.000163897	0.00386453
s__Prevotella_sp_885	Description	SAM_Amoxicillin_wk1	SAM_Placebo_wk104	6.53529	1.77881	2.97768	10.0929	428	148	0.000283785	0.00615173
s__Faecalibacterium_prausnitzii	Description	SAM_Amoxicillin_wk1	SAM_Placebo_wk104	4.37631	1.51398	1.34835	7.40428	428	259	0.00413692	0.0459506
s__Bifidobacterium_breve	Description	SAM_Amoxicillin_wk1	SAM_Placebo_wk104	-5.3535	1.70605	-8.76561	-1.9414	428	238	0.00188002	0.0271694
s__Bifidobacterium_longum	Description	SAM_Amoxicillin_wk1	SAM_Placebo_wk104	-7.16641	2.00144	-11.1693	-3.16354	428	269	0.000402092	0.00806584
s__Bifidobacterium_bifidum	Description	SAM_Amoxicillin_wk1	SAM_Placebo_wk104	-7.76084	1.74975	-11.2603	-4.26135	428	226	1.31e-05	0.000400104
s__Weissella_confusa	Description	SAM_Amoxicillin_wk104	SAM_Placebo_wk104	6.54715	1.77078	3.0056	10.0887	428	235	0.000259888	0.00574996
s__Prevotella_sp_885	Description	SAM_Amoxicillin_wk104	SAM_Placebo_wk104	6.24367	1.39038	3.46291	9.02443	428	148	1.03e-05	0.000338201
s__Prevotella_stercorea	Description	SAM_Amoxicillin_wk104	SAM_Placebo_wk104	5.0473	1.60049	1.84632	8.24828	428	139	0.00178258	0.0263273
s__Holdemanella_biformis	Description	SAM_Amoxicillin_wk104	SAM_Placebo_wk104	4.54654	1.50838	1.52978	7.5633	428	165	0.00280085	0.0361501
s__Lactobacillus_animalis	Description	SAM_Amoxicillin_wk104	SAM_Placebo_wk104	4.40672	0.975011	2.4567	6.35674	428	98	8.98e-06	0.000318396
s__Fusicatenibacter_saccharivorans	Description	SAM_Amoxicillin_wk104	SAM_Placebo_wk104	4.13956	1.2996	1.54037	6.73875	428	114	0.00160362	0.0239474
s__Catenibacterium_mitsuokai	Description	SAM_Amoxicillin_wk104	SAM_Placebo_wk104	3.79754	1.16053	1.47649	6.1186	428	134	0.00119587	0.0186889
s__Slackia_isoflavoniconvertens	Description	SAM_Amoxicillin_wk104	SAM_Placebo_wk104	3.39643	0.951205	1.49402	5.29884	428	116	0.000416984	0.00824157
s__Weissella_cibaria	Description	SAM_Amoxicillin_wk104	SAM_Placebo_wk104	3.2645	1.10607	1.05237	5.47664	428	97	0.00341616	0.0406311
s__Streptococcus_macedonicus	Description	SAM_Amoxicillin_wk104	SAM_Placebo_wk104	3.17557	0.920074	1.33542	5.01572	428	60	0.000643089	0.0116799
s__Gemmiger_formicilis	Description	SAM_Amoxicillin_wk104	SAM_Placebo_wk104	3.1428	1.07083	1.00114	5.28446	428	126	0.00360094	0.0420841
s__Actinomyces_odontolyticus	Description	SAM_Amoxicillin_wk104	SAM_Placebo_wk104	1.84195	0.635586	0.570773	3.11312	428	45	0.00403572	0.0455799
s__Bifidobacterium_bifidum	Description	SAM_Amoxicillin_wk104	SAM_Placebo_wk104	-4.90247	1.42648	-7.75544	-2.04951	428	226	0.00067423	0.0120708
s__Bifidobacterium_longum	Description	SAM_Amoxicillin_wk104	SAM_Placebo_wk104	-5.88778	1.62802	-9.14382	-2.63175	428	269	0.000351692	0.00723243
s__Prevotella_copri	Description	SAM_Amoxicillin_wk12	SAM_Placebo_wk104	7.20671	2.15466	2.8974	11.516	428	308	0.000930693	0.0156356
s__Veillonella_atypica	Description	SAM_Amoxicillin_wk12	SAM_Placebo_wk104	5.79369	1.51051	2.77267	8.81471	428	176	0.00015418	0.00370031
s__Prevotella_sp_885	Description	SAM_Amoxicillin_wk12	SAM_Placebo_wk104	5.71053	1.61404	2.48244	8.93861	428	148	0.000468242	0.00912053
s__Prevotella_sp_AM42_24	Description	SAM_Amoxicillin_wk12	SAM_Placebo_wk104	5.40372	1.57386	2.25601	8.55143	428	159	0.000682576	0.0120708
s__Roseburia_inulinivorans	Description	SAM_Amoxicillin_wk12	SAM_Placebo_wk104	3.78609	1.33042	1.12526	6.44692	428	139	0.00474929	0.0491003
s__Bifidobacterium_bifidum	Description	SAM_Amoxicillin_wk12	SAM_Placebo_wk104	-4.86645	1.59519	-8.05682	-1.67608	428	226	0.00249311	0.0336595
s__Bifidobacterium_longum	Description	SAM_Amoxicillin_wk12	SAM_Placebo_wk104	-5.8516	1.824	-9.4996	-2.2036	428	269	0.00148476	0.0226763
s__Prevotella_sp_885	Description	SAM_Amoxicillin_wk4	SAM_Placebo_wk104	7.31118	1.71263	3.88591	10.7364	428	148	2.65e-05	0.000757961
s__Prevotella_copri	Description	SAM_Amoxicillin_wk4	SAM_Placebo_wk104	6.64148	2.28832	2.06485	11.2181	428	308	0.00398381	0.045375
s__Prevotella_sp_AM42_24	Description	SAM_Amoxicillin_wk4	SAM_Placebo_wk104	6.25648	1.6733	2.90988	9.60309	428	159	0.00022237	0.00506552
s__Veillonella_atypica	Description	SAM_Amoxicillin_wk4	SAM_Placebo_wk104	5.58187	1.60636	2.36915	8.79459	428	176	0.000590484	0.0108714
s__Oscillibacter_sp_57_20	Description	SAM_Amoxicillin_wk4	SAM_Placebo_wk104	3.20223	1.07983	1.04257	5.36189	428	66	0.00327013	0.0395951
s__Bifidobacterium_bifidum	Description	SAM_Amoxicillin_wk4	SAM_Placebo_wk104	-5.89079	1.69563	-9.28205	-2.49954	428	226	0.00059022	0.0108714
s__Bifidobacterium_longum	Description	SAM_Amoxicillin_wk4	SAM_Placebo_wk104	-5.91148	1.9387	-9.78887	-2.03409	428	269	0.00250442	0.0336595
s__Prevotella_copri	Description	SAM_Amoxicillin_wk8	SAM_Placebo_wk104	7.56899	2.23085	3.10728	12.0307	428	308	0.000786549	0.0137289
s__Prevotella_sp_885	Description	SAM_Amoxicillin_wk8	SAM_Placebo_wk104	6.0693	1.67002	2.72926	9.40934	428	148	0.000328801	0.00690482
s__Prevotella_sp_AM42_24	Description	SAM_Amoxicillin_wk8	SAM_Placebo_wk104	5.75379	1.63004	2.49371	9.01387	428	159	0.0004832	0.00927744
s__Veillonella_atypica	Description	SAM_Amoxicillin_wk8	SAM_Placebo_wk104	4.56189	1.56391	1.43408	7.68971	428	176	0.00381576	0.0442102
s__Bifidobacterium_longum	Description	SAM_Amoxicillin_wk8	SAM_Placebo_wk104	-5.4698	1.88911	-9.24802	-1.69158	428	269	0.00407214	0.045608
s__Prevotella_sp_AM42_24	Description	SAM_Placebo_wk1	SAM_Placebo_wk104	7.74268	1.72931	4.28407	11.2013	428	159	1.08e-05	0.000338201
s__Prevotella_sp_885	Description	SAM_Placebo_wk1	SAM_Placebo_wk104	7.5954	1.74394	4.10753	11.0833	428	148	1.83e-05	0.000548027
s__Prevotella_stercorea	Description	SAM_Placebo_wk1	SAM_Placebo_wk104	6.7135	1.98367	2.74617	10.6808	428	139	0.000809583	0.0139497
s__Eubacterium_rectale	Description	SAM_Placebo_wk1	SAM_Placebo_wk104	4.84762	1.61151	1.62459	8.07064	428	117	0.00285452	0.0361931
s__Veillonella_atypica	Description	SAM_Placebo_wk1	SAM_Placebo_wk104	4.78219	1.6659	1.45039	8.114	428	176	0.0043981	0.0467914
s__Faecalibacterium_prausnitzii	Description	SAM_Placebo_wk1	SAM_Placebo_wk104	4.39863	1.50998	1.37868	7.41859	428	259	0.003852	0.0442486
s__Bifidobacterium_bifidum	Description	SAM_Placebo_wk1	SAM_Placebo_wk104	-5.50686	1.74975	-9.00637	-2.00736	428	226	0.00181669	0.0265395
s__Bifidobacterium_longum	Description	SAM_Placebo_wk1	SAM_Placebo_wk104	-7.31476	1.99951	-11.3138	-3.31574	428	269	0.000300579	0.00641235
s__Prevotella_sp_885	Description	SAM_Placebo_wk12	SAM_Placebo_wk104	6.98174	1.62178	3.73817	10.2253	428	148	2.28e-05	0.000665423
s__Prevotella_copri	Description	SAM_Placebo_wk12	SAM_Placebo_wk104	6.28284	2.18703	1.90879	10.6569	428	308	0.00436336	0.0467914
s__Prevotella_sp_AM42_24	Description	SAM_Placebo_wk12	SAM_Placebo_wk104	5.96371	1.61353	2.73665	9.19076	428	159	0.000260973	0.00574996
s__Roseburia_faecis	Description	SAM_Placebo_wk12	SAM_Placebo_wk104	5.49399	1.72322	2.04755	8.94042	428	117	0.00158511	0.023937
s__Faecalibacterium_prausnitzii	Description	SAM_Placebo_wk12	SAM_Placebo_wk104	4.00948	1.4081	1.19329	6.82568	428	259	0.00471555	0.0491003
s__Oscillibacter_sp_57_20	Description	SAM_Placebo_wk12	SAM_Placebo_wk104	2.973	1.03559	0.901822	5.04419	428	66	0.0043893	0.0467914
s__Streptococcus_thermophilus	Description	SAM_Placebo_wk12	SAM_Placebo_wk104	-3.4905	1.18518	-5.86086	-1.12015	428	159	0.00349552	0.0412104
s__Bifidobacterium_longum	Description	SAM_Placebo_wk12	SAM_Placebo_wk104	-6.18698	1.86494	-9.91687	-2.45709	428	269	0.00102166	0.016952
s__Prevotella_sp_885	Description	SAM_Placebo_wk4	SAM_Placebo_wk104	6.81829	1.65742	3.50344	10.1331	428	148	5.05e-05	0.00141501
s__Prevotella_sp_AM42_24	Description	SAM_Placebo_wk4	SAM_Placebo_wk104	6.39685	1.64674	3.10337	9.69033	428	159	0.000126587	0.00309333
s__Roseburia_faecis	Description	SAM_Placebo_wk4	SAM_Placebo_wk104	5.36304	1.75859	1.84586	8.88021	428	117	0.00249876	0.0336595
s__Eubacterium_rectale	Description	SAM_Placebo_wk4	SAM_Placebo_wk104	4.74807	1.5388	1.67047	7.82568	428	117	0.00222373	0.0311322
s__Bifidobacterium_longum	Description	SAM_Placebo_wk4	SAM_Placebo_wk104	-5.49306	1.90318	-9.29943	-1.68669	428	269	0.00418572	0.0461115
s__Prevotella_sp_885	Description	SAM_Placebo_wk8	SAM_Placebo_wk104	7.46917	1.66795	4.13326	10.8051	428	148	1.08e-05	0.000338201
s__Prevotella_sp_AM42_24	Description	SAM_Placebo_wk8	SAM_Placebo_wk104	6.35676	1.67315	3.01046	9.70307	428	159	0.000176147	0.00408176
s__Veillonella_atypica	Description	SAM_Placebo_wk8	SAM_Placebo_wk104	5.84598	1.61778	2.61043	9.08153	428	176	0.000355164	0.00723243
s__Roseburia_faecis	Description	SAM_Placebo_wk8	SAM_Placebo_wk104	5.36102	1.78526	1.79051	8.93154	428	117	0.00290207	0.0363923
s__Faecalibacterium_prausnitzii	Description	SAM_Placebo_wk8	SAM_Placebo_wk104	4.42156	1.45684	1.50788	7.33524	428	259	0.00261904	0.0348513
s__Bifidobacterium_adolescentis	Description	SAM_Placebo_wk8	SAM_Placebo_wk104	3.86189	1.25876	1.34437	6.37942	428	66	0.0023559	0.0326425
s__Oscillibacter_sp_57_20	Description	SAM_Placebo_wk8	SAM_Placebo_wk104	3.2116	1.07032	1.07097	5.35223	428	66	0.00292438	0.0363923
s__Veillonella_sp_CAG_933	Description	SAM_Placebo_wk8	SAM_Placebo_wk104	-3.83122	1.22703	-6.28528	-1.37716	428	64	0.00197444	0.0282302
s__Bifidobacterium_bifidum	Description	SAM_Placebo_wk8	SAM_Placebo_wk104	-5.59551	1.69049	-8.97649	-2.21452	428	226	0.00104845	0.0171844
s__Bifidobacterium_longum	Description	SAM_Placebo_wk8	SAM_Placebo_wk104	-6.25194	1.93083	-10.1136	-2.39028	428	269	0.00134078	0.0207127
s__Ruminococcus_torques	visAge	visAge		3.42998	0.469973	2.49004	4.36993	428	237	3.82e-11	3.5e-09
s__Eubacterium_rectale	visAge	visAge		3.30773	0.272334	2.76306	3.8524	428	117	8.13e-28	1.09e-24
s__Eubacterium_hallii	visAge	visAge		3.27666	0.293507	2.68964	3.86367	428	145	2.13e-19	9.55e-17
s__Holdemanella_biformis	visAge	visAge		3.24025	0.349524	2.5412	3.9393	428	165	3.51e-15	7.87e-13
s__Prevotella_sp_AM42_24	visAge	visAge		3.1747	0.344879	2.48494	3.86446	428	159	9.4e-16	2.53e-13
s__Prevotella_stercorea	visAge	visAge		3.16561	0.43845	2.28871	4.04251	428	139	3.91e-11	3.5e-09
s__Roseburia_inulinivorans	visAge	visAge		2.71767	0.274432	2.16881	3.26653	428	139	5.3e-17	1.78e-14
s__Prevotella_copri	visAge	visAge		2.67314	0.524739	1.62366	3.72262	428	308	1.25e-06	5.24e-05
s__Faecalibacterium_prausnitzii	visAge	visAge		2.67118	0.317098	2.03699	3.30538	428	259	9.55e-14	1.83e-11
s__Fusicatenibacter_saccharivorans	visAge	visAge		2.66471	0.338773	1.98716	3.34226	428	114	1.76e-12	2.33e-10
s__Clostridium_ventriculi	visAge	visAge		2.65982	0.372245	1.91533	3.4043	428	121	1.67e-10	1.41e-08
s__Prevotella_sp_885	visAge	visAge		2.38669	0.423566	1.53956	3.23382	428	148	9.49e-08	5.55e-06
s__Blautia_obeum	visAge	visAge		2.33501	0.34711	1.64079	3.02923	428	151	8.53e-10	5.73e-08
s__Dorea_longicatena	visAge	visAge		2.13149	0.409458	1.31258	2.95041	428	250	8e-07	3.59e-05
s__Blautia_wexlerae	visAge	visAge		2.10994	0.416069	1.2778	2.94208	428	269	1.62e-06	6.59e-05
s__Dorea_formicigenerans	visAge	visAge		2.03985	0.380781	1.27829	2.80141	428	242	4.45e-07	2.14e-05
s__Streptococcus_salivarius	visAge	visAge		1.9863	0.33288	1.32054	2.65206	428	342	2.93e-08	1.79e-06
s__Agathobaculum_butyriciproducens	visAge	visAge		1.89704	0.383354	1.13033	2.66375	428	191	2.85e-06	0.000112611
s__Anaerostipes_hadrus	visAge	visAge		1.8691	0.402317	1.06446	2.67373	428	189	9e-06	0.000318396
s__Eubacterium_eligens	visAge	visAge		1.79698	0.257186	1.28261	2.31135	428	88	1.99e-10	1.57e-08
s__Prevotella_sp_CAG_520	visAge	visAge		1.77989	0.319621	1.14065	2.41914	428	90	1.61e-07	8.66e-06
s__Phascolarctobacterium_succinatutens	visAge	visAge		1.77426	0.256988	1.26028	2.28823	428	92	3.02e-10	2.25e-08
s__Roseburia_sp_CAG_471	visAge	visAge		1.68767	0.211192	1.26529	2.11006	428	98	1.9e-12	2.33e-10
s__Coprococcus_comes	visAge	visAge		1.59033	0.188579	1.21317	1.96749	428	105	2.3e-13	3.87e-11
s__Oscillibacter_sp_57_20	visAge	visAge		1.57802	0.238934	1.10015	2.05588	428	66	1.05e-09	6.69e-08
s__Catenibacterium_mitsuokai	visAge	visAge		1.55982	0.299873	0.960073	2.15957	428	134	9.11e-07	3.95e-05
s__Coprococcus_catus	visAge	visAge		1.47378	0.193192	1.0874	1.86017	428	100	7.05e-12	7.89e-10
s__Weissella_confusa	visAge	visAge		1.39601	0.418791	0.558424	2.23359	428	235	0.0011721	0.018533
s__Haemophilus_sp_HMSC71H05	visAge	visAge		1.36965	0.246434	0.876785	1.86252	428	126	2.1e-07	1.09e-05
s__Veillonella_infantium	visAge	visAge		1.31888	0.281635	0.755614	1.88216	428	100	7.62e-06	0.000284385
s__Haemophilus_parainfluenzae	visAge	visAge		1.29548	0.242899	0.809678	1.78127	428	135	5.57e-07	2.58e-05
s__Eubacterium_ramulus	visAge	visAge		1.27282	0.178801	0.91522	1.63042	428	80	5.74e-10	4.06e-08
s__Prevotella_sp_CAG_1092	visAge	visAge		1.2562	0.22317	0.809864	1.70255	428	63	1.15e-07	6.41e-06
s__Streptococcus_parasanguinis	visAge	visAge		1.19371	0.413052	0.367612	2.01982	428	197	0.00467537	0.0490913
s__Veillonella_parvula	visAge	visAge		1.18051	0.252815	0.674885	1.68614	428	130	9.47e-06	0.000326396
s__Intestinibacter_bartlettii	visAge	visAge		1.14364	0.25543	0.632775	1.6545	428	83	1.08e-05	0.000338201
s__Veillonella_sp_T11011_6	visAge	visAge		1.07373	0.258848	0.556031	1.59142	428	94	6.08e-05	0.0016333
s__Gemmiger_formicilis	visAge	visAge		0.942941	0.262552	0.417837	1.46805	428	126	0.000502352	0.00950931
s__Veillonella_atypica	visAge	visAge		0.94227	0.308258	0.325753	1.55879	428	176	0.00282423	0.0361501
s__Veillonella_dispar	visAge	visAge		0.872584	0.211128	0.450329	1.29484	428	117	6.86e-05	0.00180792
s__Ruminococcus_bromii	visAge	visAge		0.8278	0.167194	0.493411	1.16219	428	59	4.78e-06	0.000183516
s__Bacteroides_sp_CAG_530	visAge	visAge		0.81829	0.195128	0.428034	1.20855	428	66	5.53e-05	0.00151656
s__Prevotella_sp_CAG_279	visAge	visAge		0.782663	0.190685	0.401292	1.16403	428	52	8.32e-05	0.00207099
s__Weissella_cibaria	visAge	visAge		0.755271	0.223688	0.307896	1.20265	428	97	0.00111698	0.018087
s__Veillonella_rogosae	visAge	visAge		0.469909	0.1553	0.159309	0.78051	428	49	0.00308279	0.037666
s__.Collinsella._massiliensis	visAge	visAge		-0.767255	0.187067	-1.14139	-0.39312	428	132	7.55e-05	0.00191518
s__Streptococcus_thermophilus	visAge	visAge		-0.774273	0.224661	-1.2236	-0.32495	428	159	0.000896988	0.0152601
s__Ruminococcus_gnavus	visAge	visAge		-1.03295	0.328158	-1.68927	-0.376634	428	84	0.00212311	0.0300365
s__Escherichia_coli	visAge	visAge		-1.24741	0.37174	-1.99089	-0.503927	428	323	0.00116818	0.018533
s__Streptococcus_mitis	visAge	visAge		-1.31599	0.317538	-1.95107	-0.680916	428	183	7.12e-05	0.00183983
s__Lactobacillus_ruminis	visAge	visAge		-1.44031	0.496789	-2.43388	-0.446727	428	270	0.00440826	0.0467914
s__Bifidobacterium_kashiwanohense	visAge	visAge		-2.27892	0.413065	-3.10505	-1.45279	428	185	2.25e-07	1.12e-05
s__Bifidobacterium_bifidum	visAge	visAge		-2.61636	0.358505	-3.33337	-1.89935	428	226	3.47e-11	3.5e-09
s__Bifidobacterium_breve	visAge	visAge		-2.84512	0.342648	-3.53041	-2.15982	428	238	3.22e-13	4.81e-11
s__Bifidobacterium_longum	visAge	visAge		-4.53219	0.413403	-5.359	-3.70538	428	269	6.09e-20	4.09e-17
s__Coprococcus_catus	visdelMUAC	visdelMUAC		-1.2621	0.416399	-2.09489	-0.429298	428	100	0.00275131	0.0361501
s__Fusicatenibacter_saccharivorans	visdelMUAC	visdelMUAC		-2.09266	0.727194	-3.54705	-0.63827	428	114	0.00442151	0.0467914
s__Dorea_formicigenerans	visdelWHZ	visdelWHZ		1.56697	0.519659	0.527646	2.60628	428	242	0.00300857	0.0370965
s__Ruminococcus_gnavus	visdelWHZ	visdelWHZ		1.37678	0.461036	0.454707	2.29885	428	84	0.00330112	0.0396134

[truncated: 5 more sheets: 11) Fig_S1, 12) Fig_S2, 13) Fig_S3, 14) Fig_S4, 15) Fig_S5]
